# Supplementary material for: Affectation of COVID-19 pandemic on the use and abundance of wild resources in Tabasco, Mexico: A qualitative assessment
Source: PLoS One. 2024 Mar 11;19(3):e0299744. doi: 10.1371/journal.pone.0299744 (PMC10927097; doi:10.1371/journal.pone.0299744)
Supplement: S1 Data — (XLSX) [file pone.0299744.s003.xlsx]

## Sheet: Figs 2,3,4
	How long did you stay at home during this pandemic compared to before the pandemic?				How abundant do you consider natural resources are during this pandemic?
			How much did you used natural resources during this pandemic compared to before the pandemic?				How much or intensive do you think you have used the resources during this pandemic?
	Igual		lo aprovechamos igual y no nos afectó		Abundantes y faciles de encontrar		Moderadamente
	Igual		lo aprovechamos igual y no nos afectó		Abundantes y faciles de encontrar		Moderadamente
	Igual		lo aprovechamos igual y no nos afectó		Abundantes y faciles de encontrar		Moderadamente
	Igual		lo aprovechamos igual y no nos afectó		Abundantes y faciles de encontrar		Moderadamente
	Igual		lo aprovechamos igual y no nos afectó		Abundantes y faciles de encontrar		Moderadamente
	Igual		lo aprovechamos igual y no nos afectó		Abundantes y faciles de encontrar		Moderadamente
	Igual		lo aprovechamos igual y no nos afectó		Abundantes y faciles de encontrar		Moderadamente
	Igual		lo aprovechamos igual y no nos afectó		Abundantes y faciles de encontrar		Moderadamente
	Igual		lo aprovechamos igual y no nos afectó		Abundantes y faciles de encontrar		Moderadamente
	Igual		lo aprovechamos igual y no nos afectó		Abundantes y faciles de encontrar		Moderadamente
	Mas tiempo que antes		lo aprovechamos igual y no nos afectó		Abundantes y faciles de encontrar		Moderadamente
	Mas tiempo que antes		lo aprovechamos igual y no nos afectó		Abundantes y faciles de encontrar		Moderadamente
	Mas tiempo que antes		lo aprovechamos igual y no nos afectó		Abundantes y faciles de encontrar		Moderadamente
	Mas tiempo que antes		lo aprovechamos igual y no nos afectó		Abundantes y faciles de encontrar		Moderadamente
	Mas tiempo que antes		lo aprovechamos igual y no nos afectó		Abundantes y faciles de encontrar		Moderadamente
	Mas tiempo que antes		lo aprovechamos igual y no nos afectó		Abundantes y faciles de encontrar		Moderadamente
	Mas tiempo que antes		lo aprovechamos igual y no nos afectó		Abundantes y faciles de encontrar		Moderadamente
	Mas tiempo que antes		lo aprovechamos igual y no nos afectó		Abundantes y faciles de encontrar		Moderadamente
	Mas tiempo que antes		lo aprovechamos igual y no nos afectó		Abundantes y faciles de encontrar		Moderadamente
	Mas tiempo que antes		lo aprovechamos igual y no nos afectó		Abundantes y faciles de encontrar		Moderadamente
	Mas tiempo que antes		lo aprovechamos igual y no nos afectó		Abundantes y faciles de encontrar		Moderadamente
	Mas tiempo que antes		lo aprovechamos igual y no nos afectó		Abundantes y faciles de encontrar		Moderadamente
	Mas tiempo que antes		lo aprovechamos igual y no nos afectó		Abundantes y faciles de encontrar		Moderadamente
	Mas tiempo que antes		lo aprovechamos igual y no nos afectó		Abundantes y faciles de encontrar		Moderadamente
	Mas tiempo que antes		lo aprovechamos igual y no nos afectó		Abundantes y faciles de encontrar		Moderadamente
	Mas tiempo que antes		lo aprovechamos igual y no nos afectó		Abundantes y faciles de encontrar		Moderadamente
	Mas tiempo que antes		lo aprovechamos igual y no nos afectó		Abundantes y faciles de encontrar		Moderadamente
	Mas tiempo que antes		lo aprovechamos igual y no nos afectó		Abundantes y faciles de encontrar		Moderadamente
	Mas tiempo que antes		lo aprovechamos igual y no nos afectó		Abundantes y faciles de encontrar		Moderadamente
	Mas tiempo que antes		lo aprovechamos igual y no nos afectó		Abundantes y faciles de encontrar		Moderadamente
	Mas tiempo que antes		lo aprovechamos igual y no nos afectó		Abundantes y faciles de encontrar		Moderadamente
	Mas tiempo que antes		lo aprovechamos igual y no nos afectó		Abundantes y faciles de encontrar		Moderadamente
	Mas tiempo que antes		lo aprovechamos igual y no nos afectó		Abundantes y faciles de encontrar		Moderadamente
	Mas tiempo que antes		lo aprovechamos igual y no nos afectó		Abundantes y faciles de encontrar		Moderadamente
	Mas tiempo que antes		lo aprovechamos igual y no nos afectó		Abundantes y faciles de encontrar		Moderadamente
	Mas tiempo que antes		lo aprovechamos igual y no nos afectó		Abundantes y faciles de encontrar		Moderadamente
	Mas tiempo que antes		lo aprovechamos igual y no nos afectó		Abundantes y faciles de encontrar		Moderadamente
	Mas tiempo que antes		lo aprovechamos igual y no nos afectó		Abundantes y faciles de encontrar		Moderadamente
	Mas tiempo que antes		lo aprovechamos igual y no nos afectó		Abundantes y faciles de encontrar		Moderadamente
	Mas tiempo que antes		lo aprovechamos igual y no nos afectó		Abundantes y faciles de encontrar		Moderadamente
	Mas tiempo que antes		lo aprovechamos igual y no nos afectó		Abundantes y faciles de encontrar		Moderadamente
	Mas tiempo que antes		lo aprovechamos igual y no nos afectó		Abundantes y faciles de encontrar		Moderadamente
	Mas tiempo que antes		lo aprovechamos igual y no nos afectó		Abundantes y faciles de encontrar		Moderadamente
	Mas tiempo que antes		lo aprovechamos igual y no nos afectó		Abundantes y faciles de encontrar		Moderadamente
	Mas tiempo que antes		lo aprovechamos igual y no nos afectó		Abundantes y faciles de encontrar		Moderadamente
	Mas tiempo que antes		lo aprovechamos igual y no nos afectó		Abundantes y faciles de encontrar		Moderadamente
	Mas tiempo que antes		lo aprovechamos igual y no nos afectó		Abundantes y faciles de encontrar		Moderadamente
	Mas tiempo que antes		lo aprovechamos igual y no nos afectó		Abundantes y faciles de encontrar		Moderadamente
	Mas tiempo que antes		lo aprovechamos igual y no nos afectó		Abundantes y faciles de encontrar		Moderadamente
	Mas tiempo que antes		lo aprovechamos igual y no nos afectó		Abundantes y faciles de encontrar		Moderadamente
	Mas tiempo que antes		lo aprovechamos igual y no nos afectó		Abundantes y faciles de encontrar		Moderadamente
	Mas tiempo que antes		lo aprovechamos igual y no nos afectó		Abundantes y faciles de encontrar		Moderadamente
	Mas tiempo que antes		lo aprovechamos igual y no nos afectó		Abundantes y faciles de encontrar		Moderadamente
	Mas tiempo que antes		lo aprovechamos igual y no nos afectó		Abundantes y faciles de encontrar		Moderadamente
	Mas tiempo que antes		lo aprovechamos igual y no nos afectó		Abundantes y faciles de encontrar		Moderadamente
	Mas tiempo que antes		lo aprovechamos igual y no nos afectó		Abundantes y faciles de encontrar		Moderadamente
	Mas tiempo que antes		lo aprovechamos igual y no nos afectó		Abundantes y faciles de encontrar		Moderadamente
	Menos tiempo		lo aprovechamos igual y no nos afectó		Abundantes y faciles de encontrar		Moderadamente
	Menos tiempo		lo aprovechamos igual y no nos afectó		Abundantes y faciles de encontrar		Moderadamente
	Menos tiempo		lo aprovechamos igual y no nos afectó		Abundantes y faciles de encontrar		Moderadamente
	Menos tiempo		lo aprovechamos igual y no nos afectó		Abundantes y faciles de encontrar		Moderadamente
	Mas tiempo que antes		lo aprovechamos mas y aumentaron los ingresos familiares		Abundantes y faciles de encontrar		Moderadamente
	Mas tiempo que antes		lo aprovechamos mas y aumentaron los ingresos familiares		Abundantes y faciles de encontrar		Moderadamente
	Mas tiempo que antes		lo aprovechamos mas y aumentaron los ingresos familiares		Abundantes y faciles de encontrar		Moderadamente
	Mas tiempo que antes		lo aprovechamos mas y aumentaron los ingresos familiares		Abundantes y faciles de encontrar		Moderadamente
	Mas tiempo que antes		lo aprovechamos mas y aumentaron los ingresos familiares		Abundantes y faciles de encontrar		Moderadamente
	Mas tiempo que antes		lo aprovechamos mas y aumentaron los ingresos familiares		Abundantes y faciles de encontrar		Moderadamente
	Menos tiempo		lo aprovechamos mas y aumentaron los ingresos familiares		Abundantes y faciles de encontrar		Moderadamente
	Igual		lo aprovechamos mas y mejoro la economía familiar		Abundantes y faciles de encontrar		Moderadamente
	Igual		lo aprovechamos mas y mejoro la economía familiar		Abundantes y faciles de encontrar		Moderadamente
	Mas tiempo que antes		lo aprovechamos mas y mejoro la economía familiar		Abundantes y faciles de encontrar		Moderadamente
	Mas tiempo que antes		lo aprovechamos mas y mejoro la economía familiar		Abundantes y faciles de encontrar		Moderadamente
	Mas tiempo que antes		lo aprovechamos mas y mejoro la economía familiar		Abundantes y faciles de encontrar		Moderadamente
	Mas tiempo que antes		lo aprovechamos mas y mejoro la economía familiar		Abundantes y faciles de encontrar		Moderadamente
	Mas tiempo que antes		lo aprovechamos mas y mejoro la economía familiar		Abundantes y faciles de encontrar		Moderadamente
	Mas tiempo que antes		lo aprovechamos mas y mejoro la economía familiar		Abundantes y faciles de encontrar		Moderadamente
	Mas tiempo que antes		lo aprovechamos mas y mejoro la economía familiar		Abundantes y faciles de encontrar		Moderadamente
	Mas tiempo que antes		lo aprovechamos mas y mejoro la economía familiar		Abundantes y faciles de encontrar		Moderadamente
	Mas tiempo que antes		lo aprovechamos mas y mejoro la economía familiar		Abundantes y faciles de encontrar		Moderadamente
	Mas tiempo que antes		lo aprovechamos mas y mejoro la economía familiar		Abundantes y faciles de encontrar		Moderadamente
	Menos tiempo		lo aprovechamos mas y mejoro la economía familiar		Abundantes y faciles de encontrar		Moderadamente
	Igual		lo aprovechamos menos y si nos afectó		Abundantes y faciles de encontrar		Moderadamente
	Mas tiempo que antes		lo aprovechamos menos y si nos afectó		Abundantes y faciles de encontrar		Moderadamente
	Mas tiempo que antes		lo aprovechamos menos y si nos afectó		Abundantes y faciles de encontrar		Moderadamente
	Mas tiempo que antes		lo aprovechamos menos y si nos afectó		Abundantes y faciles de encontrar		Moderadamente
	Mas tiempo que antes		lo aprovechamos menos y si nos afectó		Abundantes y faciles de encontrar		Moderadamente
	Mas tiempo que antes		lo aprovechamos menos y si nos afectó		Abundantes y faciles de encontrar		Moderadamente
	Mas tiempo que antes		lo aprovechamos menos y si nos afectó		Abundantes y faciles de encontrar		Moderadamente
	Mas tiempo que antes		lo aprovechamos menos y si nos afectó		Abundantes y faciles de encontrar		Moderadamente
	Mas tiempo que antes		lo aprovechamos menos y si nos afectó		Abundantes y faciles de encontrar		Moderadamente
	Mas tiempo que antes		lo aprovechamos menos y si nos afectó		Abundantes y faciles de encontrar		Moderadamente
	Mas tiempo que antes		lo aprovechamos menos y si nos afectó		Abundantes y faciles de encontrar		Moderadamente
	Mas tiempo que antes		lo aprovechamos menos y si nos afectó		Abundantes y faciles de encontrar		Moderadamente
	Mas tiempo que antes		lo aprovechamos menos y si nos afectó		Abundantes y faciles de encontrar		Moderadamente
	Mas tiempo que antes		lo aprovechamos menos y si nos afectó		Abundantes y faciles de encontrar		Moderadamente
	Mas tiempo que antes		lo aprovechamos menos y si nos afectó		Abundantes y faciles de encontrar		Moderadamente
	Mas tiempo que antes		lo aprovechamos menos y si nos afectó		Abundantes y faciles de encontrar		Moderadamente
	Mas tiempo que antes		lo aprovechamos menos y si nos afectó		Abundantes y faciles de encontrar		Moderadamente
	Mas tiempo que antes		lo aprovechamos menos y si nos afectó		Abundantes y faciles de encontrar		Moderadamente
	Mas tiempo que antes		lo aprovechamos menos y si nos afectó		Abundantes y faciles de encontrar		Moderadamente
	Mas tiempo que antes		lo aprovechamos menos y si nos afectó		Abundantes y faciles de encontrar		Moderadamente
	Mas tiempo que antes		lo aprovechamos menos y si nos afectó		Abundantes y faciles de encontrar		Moderadamente
	Mas tiempo que antes		lo aprovechamos menos y si nos afectó		Abundantes y faciles de encontrar		Moderadamente
	Mas tiempo que antes		lo aprovechamos menos y si nos afectó		Abundantes y faciles de encontrar		Moderadamente
	Menos tiempo		lo aprovechamos menos y si nos afectó		Abundantes y faciles de encontrar		Moderadamente
	Igual		lo aprovechamos igual y no nos afectó		Escazos y difíciles de encontrar		Moderadamente
	Igual		lo aprovechamos igual y no nos afectó		Escazos y difíciles de encontrar		Moderadamente
	Igual		lo aprovechamos igual y no nos afectó		Escazos y difíciles de encontrar		Moderadamente
	Igual		lo aprovechamos igual y no nos afectó		Escazos y difíciles de encontrar		Moderadamente
	Igual		lo aprovechamos igual y no nos afectó		Escazos y difíciles de encontrar		Moderadamente
	Igual		lo aprovechamos igual y no nos afectó		Escazos y difíciles de encontrar		Moderadamente
	Igual		lo aprovechamos igual y no nos afectó		Escazos y difíciles de encontrar		Moderadamente
	Mas tiempo que antes		lo aprovechamos igual y no nos afectó		Escazos y difíciles de encontrar		Moderadamente
	Mas tiempo que antes		lo aprovechamos igual y no nos afectó		Escazos y difíciles de encontrar		Moderadamente
	Mas tiempo que antes		lo aprovechamos igual y no nos afectó		Escazos y difíciles de encontrar		Moderadamente
	Mas tiempo que antes		lo aprovechamos igual y no nos afectó		Escazos y difíciles de encontrar		Moderadamente
	Mas tiempo que antes		lo aprovechamos igual y no nos afectó		Escazos y difíciles de encontrar		Moderadamente
	Mas tiempo que antes		lo aprovechamos igual y no nos afectó		Escazos y difíciles de encontrar		Moderadamente
	Mas tiempo que antes		lo aprovechamos igual y no nos afectó		Escazos y difíciles de encontrar		Moderadamente
	Mas tiempo que antes		lo aprovechamos igual y no nos afectó		Escazos y difíciles de encontrar		Moderadamente
	Mas tiempo que antes		lo aprovechamos igual y no nos afectó		Escazos y difíciles de encontrar		Moderadamente
	Mas tiempo que antes		lo aprovechamos igual y no nos afectó		Escazos y difíciles de encontrar		Moderadamente
	Mas tiempo que antes		lo aprovechamos igual y no nos afectó		Escazos y difíciles de encontrar		Moderadamente
	Mas tiempo que antes		lo aprovechamos igual y no nos afectó		Escazos y difíciles de encontrar		Moderadamente
	Mas tiempo que antes		lo aprovechamos igual y no nos afectó		Escazos y difíciles de encontrar		Moderadamente
	Mas tiempo que antes		lo aprovechamos igual y no nos afectó		Escazos y difíciles de encontrar		Moderadamente
	Mas tiempo que antes		lo aprovechamos igual y no nos afectó		Escazos y difíciles de encontrar		Moderadamente
	Mas tiempo que antes		lo aprovechamos igual y no nos afectó		Escazos y difíciles de encontrar		Moderadamente
	Mas tiempo que antes		lo aprovechamos igual y no nos afectó		Escazos y difíciles de encontrar		Moderadamente
	Mas tiempo que antes		lo aprovechamos igual y no nos afectó		Escazos y difíciles de encontrar		Moderadamente
	Mas tiempo que antes		lo aprovechamos igual y no nos afectó		Escazos y difíciles de encontrar		Moderadamente
	Mas tiempo que antes		lo aprovechamos igual y no nos afectó		Escazos y difíciles de encontrar		Moderadamente
	Mas tiempo que antes		lo aprovechamos igual y no nos afectó		Escazos y difíciles de encontrar		Moderadamente
	Mas tiempo que antes		lo aprovechamos igual y no nos afectó		Escazos y difíciles de encontrar		Moderadamente
	Mas tiempo que antes		lo aprovechamos igual y no nos afectó		Escazos y difíciles de encontrar		Moderadamente
	Mas tiempo que antes		lo aprovechamos igual y no nos afectó		Escazos y difíciles de encontrar		Moderadamente
	Mas tiempo que antes		lo aprovechamos igual y no nos afectó		Escazos y difíciles de encontrar		Moderadamente
	Mas tiempo que antes		lo aprovechamos igual y no nos afectó		Escazos y difíciles de encontrar		Moderadamente
	Mas tiempo que antes		lo aprovechamos igual y no nos afectó		Escazos y difíciles de encontrar		Moderadamente
	Mas tiempo que antes		lo aprovechamos igual y no nos afectó		Escazos y difíciles de encontrar		Moderadamente
	Mas tiempo que antes		lo aprovechamos igual y no nos afectó		Escazos y difíciles de encontrar		Moderadamente
	Mas tiempo que antes		lo aprovechamos igual y no nos afectó		Escazos y difíciles de encontrar		Moderadamente
	Mas tiempo que antes		lo aprovechamos igual y no nos afectó		Escazos y difíciles de encontrar		Moderadamente
	Mas tiempo que antes		lo aprovechamos igual y no nos afectó		Escazos y difíciles de encontrar		Moderadamente
	Mas tiempo que antes		lo aprovechamos igual y no nos afectó		Escazos y difíciles de encontrar		Moderadamente
	Mas tiempo que antes		lo aprovechamos igual y no nos afectó		Escazos y difíciles de encontrar		Moderadamente
	Mas tiempo que antes		lo aprovechamos igual y no nos afectó		Escazos y difíciles de encontrar		Moderadamente
	Mas tiempo que antes		lo aprovechamos igual y no nos afectó		Escazos y difíciles de encontrar		Moderadamente
	Mas tiempo que antes		lo aprovechamos igual y no nos afectó		Escazos y difíciles de encontrar		Moderadamente
	Mas tiempo que antes		lo aprovechamos igual y no nos afectó		Escazos y difíciles de encontrar		Moderadamente		SE (P1 - P2) =	raiz cuadr. De	p1(100 - p1)	+ p2(100 - p2)
	Mas tiempo que antes		lo aprovechamos igual y no nos afectó		Escazos y difíciles de encontrar		Moderadamente				n1	n2
	Mas tiempo que antes		lo aprovechamos igual y no nos afectó		Escazos y difíciles de encontrar		Moderadamente
	Mas tiempo que antes		lo aprovechamos igual y no nos afectó		Escazos y difíciles de encontrar		Moderadamente
	Mas tiempo que antes		lo aprovechamos igual y no nos afectó		Escazos y difíciles de encontrar		Moderadamente
	Mas tiempo que antes		lo aprovechamos igual y no nos afectó		Escazos y difíciles de encontrar		Moderadamente			raiz cuadr. De	81 x 19	+ 6 x 94
	Mas tiempo que antes		lo aprovechamos igual y no nos afectó		Escazos y difíciles de encontrar		Moderadamente				1495	114
	Mas tiempo que antes		lo aprovechamos igual y no nos afectó		Escazos y difíciles de encontrar		Moderadamente
	Mas tiempo que antes		lo aprovechamos igual y no nos afectó		Escazos y difíciles de encontrar		Moderadamente
	Mas tiempo que antes		lo aprovechamos igual y no nos afectó		Escazos y difíciles de encontrar		Moderadamente			raiz cuadr. De	1.02943	4.94737			Mas	0.81
	Mas tiempo que antes		lo aprovechamos igual y no nos afectó		Escazos y difíciles de encontrar		Moderadamente								Menos	0.06
	Mas tiempo que antes		lo aprovechamos igual y no nos afectó		Escazos y difíciles de encontrar		Moderadamente			raiz cuadr. De	5.9768
	Mas tiempo que antes		lo aprovechamos igual y no nos afectó		Escazos y difíciles de encontrar		Moderadamente
	Mas tiempo que antes		lo aprovechamos igual y no nos afectó		Escazos y difíciles de encontrar		Moderadamente		SE (P1 - P2) =		2.44475
	Mas tiempo que antes		lo aprovechamos igual y no nos afectó		Escazos y difíciles de encontrar		Moderadamente
	Mas tiempo que antes		lo aprovechamos igual y no nos afectó		Escazos y difíciles de encontrar		Moderadamente
	Mas tiempo que antes		lo aprovechamos igual y no nos afectó		Escazos y difíciles de encontrar		Moderadamente
	Mas tiempo que antes		lo aprovechamos igual y no nos afectó		Escazos y difíciles de encontrar		Moderadamente		Diferencia 81 -6 = 75%
	Mas tiempo que antes		lo aprovechamos igual y no nos afectó		Escazos y difíciles de encontrar		Moderadamente
	Mas tiempo que antes		lo aprovechamos igual y no nos afectó		Escazos y difíciles de encontrar		Moderadamente		Thus a 95% confidence interval for the difference in percentages is
	Mas tiempo que antes		lo aprovechamos igual y no nos afectó		Escazos y difíciles de encontrar		Moderadamente		75 - 1.96 x 2.43		a	75 + 1.96 x 2.43
	Mas tiempo que antes		lo aprovechamos igual y no nos afectó		Escazos y difíciles de encontrar		Moderadamente
	Mas tiempo que antes		lo aprovechamos igual y no nos afectó		Escazos y difíciles de encontrar		Moderadamente		70.2176		a	79.7824
	Mas tiempo que antes		lo aprovechamos igual y no nos afectó		Escazos y difíciles de encontrar		Moderadamente
	Mas tiempo que antes		lo aprovechamos igual y no nos afectó		Escazos y difíciles de encontrar		Moderadamente
	Mas tiempo que antes		lo aprovechamos igual y no nos afectó		Escazos y difíciles de encontrar		Moderadamente		El valor de Z es igual a:
	Mas tiempo que antes		lo aprovechamos igual y no nos afectó		Escazos y difíciles de encontrar		Moderadamente
	Menos tiempo		lo aprovechamos igual y no nos afectó		Escazos y difíciles de encontrar		Moderadamente		z = 75/2.44	30.7377
	Menos tiempo		lo aprovechamos igual y no nos afectó		Escazos y difíciles de encontrar		Moderadamente
	Mas tiempo que antes		lo aprovechamos mas y aumentaron los ingresos familiares		Escazos y difíciles de encontrar		Moderadamente		P = 0.000
	Mas tiempo que antes		lo aprovechamos mas y aumentaron los ingresos familiares		Escazos y difíciles de encontrar		Moderadamente
	Mas tiempo que antes		lo aprovechamos mas y aumentaron los ingresos familiares		Escazos y difíciles de encontrar		Moderadamente													aprovechamos igual	809
	Mas tiempo que antes		lo aprovechamos mas y aumentaron los ingresos familiares		Escazos y difíciles de encontrar		Moderadamente													aprovechamos mas	249
	Mas tiempo que antes		lo aprovechamos mas y aumentaron los ingresos familiares		Escazos y difíciles de encontrar		Moderadamente													aprovechamos menos	734
	Mas tiempo que antes		lo aprovechamos mas y aumentaron los ingresos familiares		Escazos y difíciles de encontrar		Moderadamente
	Igual		lo aprovechamos mas y mejoro la economía familiar		Escazos y difíciles de encontrar		Moderadamente
	Mas tiempo que antes		lo aprovechamos mas y mejoro la economía familiar		Escazos y difíciles de encontrar		Moderadamente
	Mas tiempo que antes		lo aprovechamos mas y mejoro la economía familiar		Escazos y difíciles de encontrar		Moderadamente
	Mas tiempo que antes		lo aprovechamos mas y mejoro la economía familiar		Escazos y difíciles de encontrar		Moderadamente
	Mas tiempo que antes		lo aprovechamos mas y mejoro la economía familiar		Escazos y difíciles de encontrar		Moderadamente
	Mas tiempo que antes		lo aprovechamos mas y mejoro la economía familiar		Escazos y difíciles de encontrar		Moderadamente
	Mas tiempo que antes		lo aprovechamos mas y mejoro la economía familiar		Escazos y difíciles de encontrar		Moderadamente
	Mas tiempo que antes		lo aprovechamos mas y mejoro la economía familiar		Escazos y difíciles de encontrar		Moderadamente
	Mas tiempo que antes		lo aprovechamos mas y mejoro la economía familiar		Escazos y difíciles de encontrar		Moderadamente			Igual	202
	Menos tiempo		lo aprovechamos mas y mejoro la economía familiar		Escazos y difíciles de encontrar		Moderadamente			Mas tiempo que antes	1495	0.825511
	Menos tiempo		lo aprovechamos mas y mejoro la economía familiar		Escazos y difíciles de encontrar		Moderadamente			Menos tiempo	114	0.0629486
	Igual		lo aprovechamos menos y si nos afectó		Escazos y difíciles de encontrar		Moderadamente				1811
	Igual		lo aprovechamos menos y si nos afectó		Escazos y difíciles de encontrar		Moderadamente
	Igual		lo aprovechamos menos y si nos afectó		Escazos y difíciles de encontrar		Moderadamente
	Igual		lo aprovechamos menos y si nos afectó		Escazos y difíciles de encontrar		Moderadamente		Aprovechamiento	Moderadamente	971
	Igual		lo aprovechamos menos y si nos afectó		Escazos y difíciles de encontrar		Moderadamente			Mucho	489
	Igual		lo aprovechamos menos y si nos afectó		Escazos y difíciles de encontrar		Moderadamente			Poco	335
	Igual		lo aprovechamos menos y si nos afectó		Escazos y difíciles de encontrar		Moderadamente
	Igual		lo aprovechamos menos y si nos afectó		Escazos y difíciles de encontrar		Moderadamente			Abundantes	235
	Igual		lo aprovechamos menos y si nos afectó		Escazos y difíciles de encontrar		Moderadamente			Escazos	579
	Igual		lo aprovechamos menos y si nos afectó		Escazos y difíciles de encontrar		Moderadamente			Moderadamente abundantes	991
	Igual		lo aprovechamos menos y si nos afectó		Escazos y difíciles de encontrar		Moderadamente
	Igual		lo aprovechamos menos y si nos afectó		Escazos y difíciles de encontrar		Moderadamente
	Igual		lo aprovechamos menos y si nos afectó		Escazos y difíciles de encontrar		Moderadamente
	Igual		lo aprovechamos menos y si nos afectó		Escazos y difíciles de encontrar		Moderadamente
	Igual		lo aprovechamos menos y si nos afectó		Escazos y difíciles de encontrar		Moderadamente
	Igual		lo aprovechamos menos y si nos afectó		Escazos y difíciles de encontrar		Moderadamente
	Igual		lo aprovechamos menos y si nos afectó		Escazos y difíciles de encontrar		Moderadamente
	Igual		lo aprovechamos menos y si nos afectó		Escazos y difíciles de encontrar		Moderadamente
	Mas tiempo que antes		lo aprovechamos menos y si nos afectó		Escazos y difíciles de encontrar		Moderadamente
	Mas tiempo que antes		lo aprovechamos menos y si nos afectó		Escazos y difíciles de encontrar		Moderadamente
	Mas tiempo que antes		lo aprovechamos menos y si nos afectó		Escazos y difíciles de encontrar		Moderadamente
	Mas tiempo que antes		lo aprovechamos menos y si nos afectó		Escazos y difíciles de encontrar		Moderadamente
	Mas tiempo que antes		lo aprovechamos menos y si nos afectó		Escazos y difíciles de encontrar		Moderadamente
	Mas tiempo que antes		lo aprovechamos menos y si nos afectó		Escazos y difíciles de encontrar		Moderadamente
	Mas tiempo que antes		lo aprovechamos menos y si nos afectó		Escazos y difíciles de encontrar		Moderadamente
	Mas tiempo que antes		lo aprovechamos menos y si nos afectó		Escazos y difíciles de encontrar		Moderadamente
	Mas tiempo que antes		lo aprovechamos menos y si nos afectó		Escazos y difíciles de encontrar		Moderadamente
	Mas tiempo que antes		lo aprovechamos menos y si nos afectó		Escazos y difíciles de encontrar		Moderadamente
	Mas tiempo que antes		lo aprovechamos menos y si nos afectó		Escazos y difíciles de encontrar		Moderadamente
	Mas tiempo que antes		lo aprovechamos menos y si nos afectó		Escazos y difíciles de encontrar		Moderadamente
	Mas tiempo que antes		lo aprovechamos menos y si nos afectó		Escazos y difíciles de encontrar		Moderadamente
	Mas tiempo que antes		lo aprovechamos menos y si nos afectó		Escazos y difíciles de encontrar		Moderadamente
	Mas tiempo que antes		lo aprovechamos menos y si nos afectó		Escazos y difíciles de encontrar		Moderadamente
	Mas tiempo que antes		lo aprovechamos menos y si nos afectó		Escazos y difíciles de encontrar		Moderadamente
	Mas tiempo que antes		lo aprovechamos menos y si nos afectó		Escazos y difíciles de encontrar		Moderadamente
	Mas tiempo que antes		lo aprovechamos menos y si nos afectó		Escazos y difíciles de encontrar		Moderadamente
	Mas tiempo que antes		lo aprovechamos menos y si nos afectó		Escazos y difíciles de encontrar		Moderadamente
	Mas tiempo que antes		lo aprovechamos menos y si nos afectó		Escazos y difíciles de encontrar		Moderadamente
	Mas tiempo que antes		lo aprovechamos menos y si nos afectó		Escazos y difíciles de encontrar		Moderadamente
	Mas tiempo que antes		lo aprovechamos menos y si nos afectó		Escazos y difíciles de encontrar		Moderadamente
	Mas tiempo que antes		lo aprovechamos menos y si nos afectó		Escazos y difíciles de encontrar		Moderadamente
	Mas tiempo que antes		lo aprovechamos menos y si nos afectó		Escazos y difíciles de encontrar		Moderadamente
	Mas tiempo que antes		lo aprovechamos menos y si nos afectó		Escazos y difíciles de encontrar		Moderadamente
	Mas tiempo que antes		lo aprovechamos menos y si nos afectó		Escazos y difíciles de encontrar		Moderadamente
	Mas tiempo que antes		lo aprovechamos menos y si nos afectó		Escazos y difíciles de encontrar		Moderadamente
	Mas tiempo que antes		lo aprovechamos menos y si nos afectó		Escazos y difíciles de encontrar		Moderadamente
	Mas tiempo que antes		lo aprovechamos menos y si nos afectó		Escazos y difíciles de encontrar		Moderadamente
	Mas tiempo que antes		lo aprovechamos menos y si nos afectó		Escazos y difíciles de encontrar		Moderadamente
	Mas tiempo que antes		lo aprovechamos menos y si nos afectó		Escazos y difíciles de encontrar		Moderadamente
	Mas tiempo que antes		lo aprovechamos menos y si nos afectó		Escazos y difíciles de encontrar		Moderadamente
	Mas tiempo que antes		lo aprovechamos menos y si nos afectó		Escazos y difíciles de encontrar		Moderadamente
	Mas tiempo que antes		lo aprovechamos menos y si nos afectó		Escazos y difíciles de encontrar		Moderadamente
	Mas tiempo que antes		lo aprovechamos menos y si nos afectó		Escazos y difíciles de encontrar		Moderadamente
	Mas tiempo que antes		lo aprovechamos menos y si nos afectó		Escazos y difíciles de encontrar		Moderadamente
	Mas tiempo que antes		lo aprovechamos menos y si nos afectó		Escazos y difíciles de encontrar		Moderadamente
	Mas tiempo que antes		lo aprovechamos menos y si nos afectó		Escazos y difíciles de encontrar		Moderadamente
	Mas tiempo que antes		lo aprovechamos menos y si nos afectó		Escazos y difíciles de encontrar		Moderadamente
	Mas tiempo que antes		lo aprovechamos menos y si nos afectó		Escazos y difíciles de encontrar		Moderadamente
	Mas tiempo que antes		lo aprovechamos menos y si nos afectó		Escazos y difíciles de encontrar		Moderadamente
	Mas tiempo que antes		lo aprovechamos menos y si nos afectó		Escazos y difíciles de encontrar		Moderadamente
	Mas tiempo que antes		lo aprovechamos menos y si nos afectó		Escazos y difíciles de encontrar		Moderadamente
	Mas tiempo que antes		lo aprovechamos menos y si nos afectó		Escazos y difíciles de encontrar		Moderadamente
	Mas tiempo que antes		lo aprovechamos menos y si nos afectó		Escazos y difíciles de encontrar		Moderadamente
	Mas tiempo que antes		lo aprovechamos menos y si nos afectó		Escazos y difíciles de encontrar		Moderadamente
	Mas tiempo que antes		lo aprovechamos menos y si nos afectó		Escazos y difíciles de encontrar		Moderadamente
	Mas tiempo que antes		lo aprovechamos menos y si nos afectó		Escazos y difíciles de encontrar		Moderadamente
	Mas tiempo que antes		lo aprovechamos menos y si nos afectó		Escazos y difíciles de encontrar		Moderadamente
	Mas tiempo que antes		lo aprovechamos menos y si nos afectó		Escazos y difíciles de encontrar		Moderadamente
	Mas tiempo que antes		lo aprovechamos menos y si nos afectó		Escazos y difíciles de encontrar		Moderadamente
	Mas tiempo que antes		lo aprovechamos menos y si nos afectó		Escazos y difíciles de encontrar		Moderadamente
	Mas tiempo que antes		lo aprovechamos menos y si nos afectó		Escazos y difíciles de encontrar		Moderadamente
	Mas tiempo que antes		lo aprovechamos menos y si nos afectó		Escazos y difíciles de encontrar		Moderadamente
	Mas tiempo que antes		lo aprovechamos menos y si nos afectó		Escazos y difíciles de encontrar		Moderadamente
	Mas tiempo que antes		lo aprovechamos menos y si nos afectó		Escazos y difíciles de encontrar		Moderadamente
	Mas tiempo que antes		lo aprovechamos menos y si nos afectó		Escazos y difíciles de encontrar		Moderadamente
	Mas tiempo que antes		lo aprovechamos menos y si nos afectó		Escazos y difíciles de encontrar		Moderadamente
	Mas tiempo que antes		lo aprovechamos menos y si nos afectó		Escazos y difíciles de encontrar		Moderadamente
	Mas tiempo que antes		lo aprovechamos menos y si nos afectó		Escazos y difíciles de encontrar		Moderadamente
	Mas tiempo que antes		lo aprovechamos menos y si nos afectó		Escazos y difíciles de encontrar		Moderadamente
	Mas tiempo que antes		lo aprovechamos menos y si nos afectó		Escazos y difíciles de encontrar		Moderadamente
	Mas tiempo que antes		lo aprovechamos menos y si nos afectó		Escazos y difíciles de encontrar		Moderadamente
	Mas tiempo que antes		lo aprovechamos menos y si nos afectó		Escazos y difíciles de encontrar		Moderadamente
	Mas tiempo que antes		lo aprovechamos menos y si nos afectó		Escazos y difíciles de encontrar		Moderadamente
	Mas tiempo que antes		lo aprovechamos menos y si nos afectó		Escazos y difíciles de encontrar		Moderadamente
	Mas tiempo que antes		lo aprovechamos menos y si nos afectó		Escazos y difíciles de encontrar		Moderadamente
	Mas tiempo que antes		lo aprovechamos menos y si nos afectó		Escazos y difíciles de encontrar		Moderadamente
	Mas tiempo que antes		lo aprovechamos menos y si nos afectó		Escazos y difíciles de encontrar		Moderadamente
	Mas tiempo que antes		lo aprovechamos menos y si nos afectó		Escazos y difíciles de encontrar		Moderadamente
	Mas tiempo que antes		lo aprovechamos menos y si nos afectó		Escazos y difíciles de encontrar		Moderadamente
	Mas tiempo que antes		lo aprovechamos menos y si nos afectó		Escazos y difíciles de encontrar		Moderadamente
	Mas tiempo que antes		lo aprovechamos menos y si nos afectó		Escazos y difíciles de encontrar		Moderadamente
	Mas tiempo que antes		lo aprovechamos menos y si nos afectó		Escazos y difíciles de encontrar		Moderadamente
	Mas tiempo que antes		lo aprovechamos menos y si nos afectó		Escazos y difíciles de encontrar		Moderadamente
	Mas tiempo que antes		lo aprovechamos menos y si nos afectó		Escazos y difíciles de encontrar		Moderadamente
	Mas tiempo que antes		lo aprovechamos menos y si nos afectó		Escazos y difíciles de encontrar		Moderadamente
	Mas tiempo que antes		lo aprovechamos menos y si nos afectó		Escazos y difíciles de encontrar		Moderadamente
	Mas tiempo que antes		lo aprovechamos menos y si nos afectó		Escazos y difíciles de encontrar		Moderadamente
	Mas tiempo que antes		lo aprovechamos menos y si nos afectó		Escazos y difíciles de encontrar		Moderadamente
	Mas tiempo que antes		lo aprovechamos menos y si nos afectó		Escazos y difíciles de encontrar		Moderadamente
	Mas tiempo que antes		lo aprovechamos menos y si nos afectó		Escazos y difíciles de encontrar		Moderadamente
	Mas tiempo que antes		lo aprovechamos menos y si nos afectó		Escazos y difíciles de encontrar		Moderadamente
	Mas tiempo que antes		lo aprovechamos menos y si nos afectó		Escazos y difíciles de encontrar		Moderadamente
	Mas tiempo que antes		lo aprovechamos menos y si nos afectó		Escazos y difíciles de encontrar		Moderadamente
	Mas tiempo que antes		lo aprovechamos menos y si nos afectó		Escazos y difíciles de encontrar		Moderadamente
	Mas tiempo que antes		lo aprovechamos menos y si nos afectó		Escazos y difíciles de encontrar		Moderadamente
	Mas tiempo que antes		lo aprovechamos menos y si nos afectó		Escazos y difíciles de encontrar		Moderadamente
	Mas tiempo que antes		lo aprovechamos menos y si nos afectó		Escazos y difíciles de encontrar		Moderadamente
	Mas tiempo que antes		lo aprovechamos menos y si nos afectó		Escazos y difíciles de encontrar		Moderadamente
	Mas tiempo que antes		lo aprovechamos menos y si nos afectó		Escazos y difíciles de encontrar		Moderadamente
	Mas tiempo que antes		lo aprovechamos menos y si nos afectó		Escazos y difíciles de encontrar		Moderadamente
	Mas tiempo que antes		lo aprovechamos menos y si nos afectó		Escazos y difíciles de encontrar		Moderadamente
	Mas tiempo que antes		lo aprovechamos menos y si nos afectó		Escazos y difíciles de encontrar		Moderadamente
	Mas tiempo que antes		lo aprovechamos menos y si nos afectó		Escazos y difíciles de encontrar		Moderadamente
	Mas tiempo que antes		lo aprovechamos menos y si nos afectó		Escazos y difíciles de encontrar		Moderadamente
	Mas tiempo que antes		lo aprovechamos menos y si nos afectó		Escazos y difíciles de encontrar		Moderadamente
	Mas tiempo que antes		lo aprovechamos menos y si nos afectó		Escazos y difíciles de encontrar		Moderadamente
	Mas tiempo que antes		lo aprovechamos menos y si nos afectó		Escazos y difíciles de encontrar		Moderadamente
	Mas tiempo que antes		lo aprovechamos menos y si nos afectó		Escazos y difíciles de encontrar		Moderadamente
	Mas tiempo que antes		lo aprovechamos menos y si nos afectó		Escazos y difíciles de encontrar		Moderadamente
	Mas tiempo que antes		lo aprovechamos menos y si nos afectó		Escazos y difíciles de encontrar		Moderadamente
	Mas tiempo que antes		lo aprovechamos menos y si nos afectó		Escazos y difíciles de encontrar		Moderadamente
	Mas tiempo que antes		lo aprovechamos menos y si nos afectó		Escazos y difíciles de encontrar		Moderadamente
	Mas tiempo que antes		lo aprovechamos menos y si nos afectó		Escazos y difíciles de encontrar		Moderadamente
	Mas tiempo que antes		lo aprovechamos menos y si nos afectó		Escazos y difíciles de encontrar		Moderadamente
	Mas tiempo que antes		lo aprovechamos menos y si nos afectó		Escazos y difíciles de encontrar		Moderadamente
	Mas tiempo que antes		lo aprovechamos menos y si nos afectó		Escazos y difíciles de encontrar		Moderadamente
	Mas tiempo que antes		lo aprovechamos menos y si nos afectó		Escazos y difíciles de encontrar		Moderadamente
	Mas tiempo que antes		lo aprovechamos menos y si nos afectó		Escazos y difíciles de encontrar		Moderadamente
	Mas tiempo que antes		lo aprovechamos menos y si nos afectó		Escazos y difíciles de encontrar		Moderadamente
	Mas tiempo que antes		lo aprovechamos menos y si nos afectó		Escazos y difíciles de encontrar		Moderadamente
	Mas tiempo que antes		lo aprovechamos menos y si nos afectó		Escazos y difíciles de encontrar		Moderadamente
	Mas tiempo que antes		lo aprovechamos menos y si nos afectó		Escazos y difíciles de encontrar		Moderadamente
	Mas tiempo que antes		lo aprovechamos menos y si nos afectó		Escazos y difíciles de encontrar		Moderadamente
	Mas tiempo que antes		lo aprovechamos menos y si nos afectó		Escazos y difíciles de encontrar		Moderadamente
	Mas tiempo que antes		lo aprovechamos menos y si nos afectó		Escazos y difíciles de encontrar		Moderadamente
	Mas tiempo que antes		lo aprovechamos menos y si nos afectó		Escazos y difíciles de encontrar		Moderadamente
	Mas tiempo que antes		lo aprovechamos menos y si nos afectó		Escazos y difíciles de encontrar		Moderadamente
	Mas tiempo que antes		lo aprovechamos menos y si nos afectó		Escazos y difíciles de encontrar		Moderadamente
	Mas tiempo que antes		lo aprovechamos menos y si nos afectó		Escazos y difíciles de encontrar		Moderadamente
	Mas tiempo que antes		lo aprovechamos menos y si nos afectó		Escazos y difíciles de encontrar		Moderadamente
	Mas tiempo que antes		lo aprovechamos menos y si nos afectó		Escazos y difíciles de encontrar		Moderadamente
	Mas tiempo que antes		lo aprovechamos menos y si nos afectó		Escazos y difíciles de encontrar		Moderadamente
	Mas tiempo que antes		lo aprovechamos menos y si nos afectó		Escazos y difíciles de encontrar		Moderadamente
	Mas tiempo que antes		lo aprovechamos menos y si nos afectó		Escazos y difíciles de encontrar		Moderadamente
	Mas tiempo que antes		lo aprovechamos menos y si nos afectó		Escazos y difíciles de encontrar		Moderadamente
	Mas tiempo que antes		lo aprovechamos menos y si nos afectó		Escazos y difíciles de encontrar		Moderadamente
	Mas tiempo que antes		lo aprovechamos menos y si nos afectó		Escazos y difíciles de encontrar		Moderadamente
	Mas tiempo que antes		lo aprovechamos menos y si nos afectó		Escazos y difíciles de encontrar		Moderadamente
	Mas tiempo que antes		lo aprovechamos menos y si nos afectó		Escazos y difíciles de encontrar		Moderadamente
	Mas tiempo que antes		lo aprovechamos menos y si nos afectó		Escazos y difíciles de encontrar		Moderadamente
	Mas tiempo que antes		lo aprovechamos menos y si nos afectó		Escazos y difíciles de encontrar		Moderadamente
	Mas tiempo que antes		lo aprovechamos menos y si nos afectó		Escazos y difíciles de encontrar		Moderadamente
	Mas tiempo que antes		lo aprovechamos menos y si nos afectó		Escazos y difíciles de encontrar		Moderadamente
	Mas tiempo que antes		lo aprovechamos menos y si nos afectó		Escazos y difíciles de encontrar		Moderadamente
	Mas tiempo que antes		lo aprovechamos menos y si nos afectó		Escazos y difíciles de encontrar		Moderadamente
	Mas tiempo que antes		lo aprovechamos menos y si nos afectó		Escazos y difíciles de encontrar		Moderadamente
	Mas tiempo que antes		lo aprovechamos menos y si nos afectó		Escazos y difíciles de encontrar		Moderadamente
	Mas tiempo que antes		lo aprovechamos menos y si nos afectó		Escazos y difíciles de encontrar		Moderadamente
	Mas tiempo que antes		lo aprovechamos menos y si nos afectó		Escazos y difíciles de encontrar		Moderadamente
	Menos tiempo		lo aprovechamos menos y si nos afectó		Escazos y difíciles de encontrar		Moderadamente
	Menos tiempo		lo aprovechamos menos y si nos afectó		Escazos y difíciles de encontrar		Moderadamente
	Menos tiempo		lo aprovechamos menos y si nos afectó		Escazos y difíciles de encontrar		Moderadamente
	Menos tiempo		lo aprovechamos menos y si nos afectó		Escazos y difíciles de encontrar		Moderadamente
	Menos tiempo		lo aprovechamos menos y si nos afectó		Escazos y difíciles de encontrar		Moderadamente
	Menos tiempo		lo aprovechamos menos y si nos afectó		Escazos y difíciles de encontrar		Moderadamente
	Menos tiempo		lo aprovechamos menos y si nos afectó		Escazos y difíciles de encontrar		Moderadamente
	Menos tiempo		lo aprovechamos menos y si nos afectó		Escazos y difíciles de encontrar		Moderadamente
	Menos tiempo		lo aprovechamos menos y si nos afectó		Escazos y difíciles de encontrar		Moderadamente
	Menos tiempo		lo aprovechamos menos y si nos afectó		Escazos y difíciles de encontrar		Moderadamente
	Menos tiempo		lo aprovechamos menos y si nos afectó		Escazos y difíciles de encontrar		Moderadamente
	Menos tiempo		lo aprovechamos menos y si nos afectó		Escazos y difíciles de encontrar		Moderadamente
	Mas tiempo que antes				Escazos y difíciles de encontrar		Moderadamente
	Igual		lo aprovechamos igual y no nos afectó		Moderadamente abundantes		Moderadamente
	Igual		lo aprovechamos igual y no nos afectó		Moderadamente abundantes		Moderadamente
	Igual		lo aprovechamos igual y no nos afectó		Moderadamente abundantes		Moderadamente
	Igual		lo aprovechamos igual y no nos afectó		Moderadamente abundantes		Moderadamente
	Igual		lo aprovechamos igual y no nos afectó		Moderadamente abundantes		Moderadamente
	Igual		lo aprovechamos igual y no nos afectó		Moderadamente abundantes		Moderadamente
	Igual		lo aprovechamos igual y no nos afectó		Moderadamente abundantes		Moderadamente
	Igual		lo aprovechamos igual y no nos afectó		Moderadamente abundantes		Moderadamente
	Igual		lo aprovechamos igual y no nos afectó		Moderadamente abundantes		Moderadamente
	Igual		lo aprovechamos igual y no nos afectó		Moderadamente abundantes		Moderadamente
	Igual		lo aprovechamos igual y no nos afectó		Moderadamente abundantes		Moderadamente
	Igual		lo aprovechamos igual y no nos afectó		Moderadamente abundantes		Moderadamente
	Igual		lo aprovechamos igual y no nos afectó		Moderadamente abundantes		Moderadamente
	Igual		lo aprovechamos igual y no nos afectó		Moderadamente abundantes		Moderadamente
	Igual		lo aprovechamos igual y no nos afectó		Moderadamente abundantes		Moderadamente
	Igual		lo aprovechamos igual y no nos afectó		Moderadamente abundantes		Moderadamente
	Igual		lo aprovechamos igual y no nos afectó		Moderadamente abundantes		Moderadamente
	Igual		lo aprovechamos igual y no nos afectó		Moderadamente abundantes		Moderadamente
	Igual		lo aprovechamos igual y no nos afectó		Moderadamente abundantes		Moderadamente
	Igual		lo aprovechamos igual y no nos afectó		Moderadamente abundantes		Moderadamente
	Igual		lo aprovechamos igual y no nos afectó		Moderadamente abundantes		Moderadamente
	Igual		lo aprovechamos igual y no nos afectó		Moderadamente abundantes		Moderadamente
	Igual		lo aprovechamos igual y no nos afectó		Moderadamente abundantes		Moderadamente
	Igual		lo aprovechamos igual y no nos afectó		Moderadamente abundantes		Moderadamente
	Igual		lo aprovechamos igual y no nos afectó		Moderadamente abundantes		Moderadamente
	Igual		lo aprovechamos igual y no nos afectó		Moderadamente abundantes		Moderadamente
	Igual		lo aprovechamos igual y no nos afectó		Moderadamente abundantes		Moderadamente
	Igual		lo aprovechamos igual y no nos afectó		Moderadamente abundantes		Moderadamente
	Igual		lo aprovechamos igual y no nos afectó		Moderadamente abundantes		Moderadamente
	Igual		lo aprovechamos igual y no nos afectó		Moderadamente abundantes		Moderadamente
	Igual		lo aprovechamos igual y no nos afectó		Moderadamente abundantes		Moderadamente
	Igual		lo aprovechamos igual y no nos afectó		Moderadamente abundantes		Moderadamente
	Igual		lo aprovechamos igual y no nos afectó		Moderadamente abundantes		Moderadamente
	Igual		lo aprovechamos igual y no nos afectó		Moderadamente abundantes		Moderadamente
	Igual		lo aprovechamos igual y no nos afectó		Moderadamente abundantes		Moderadamente
	Igual		lo aprovechamos igual y no nos afectó		Moderadamente abundantes		Moderadamente
	Igual		lo aprovechamos igual y no nos afectó		Moderadamente abundantes		Moderadamente
	Igual		lo aprovechamos igual y no nos afectó		Moderadamente abundantes		Moderadamente
	Igual		lo aprovechamos igual y no nos afectó		Moderadamente abundantes		Moderadamente
	Igual		lo aprovechamos igual y no nos afectó		Moderadamente abundantes		Moderadamente
	Igual		lo aprovechamos igual y no nos afectó		Moderadamente abundantes		Moderadamente
	Igual		lo aprovechamos igual y no nos afectó		Moderadamente abundantes		Moderadamente
	Igual		lo aprovechamos igual y no nos afectó		Moderadamente abundantes		Moderadamente
	Igual		lo aprovechamos igual y no nos afectó		Moderadamente abundantes		Moderadamente
	Igual		lo aprovechamos igual y no nos afectó		Moderadamente abundantes		Moderadamente
	Igual		lo aprovechamos igual y no nos afectó		Moderadamente abundantes		Moderadamente
	Igual		lo aprovechamos igual y no nos afectó		Moderadamente abundantes		Moderadamente
	Igual		lo aprovechamos igual y no nos afectó		Moderadamente abundantes		Moderadamente
	Igual		lo aprovechamos igual y no nos afectó		Moderadamente abundantes		Moderadamente
	Igual		lo aprovechamos igual y no nos afectó		Moderadamente abundantes		Moderadamente
	Igual		lo aprovechamos igual y no nos afectó		Moderadamente abundantes		Moderadamente
	Mas tiempo que antes		lo aprovechamos igual y no nos afectó		Moderadamente abundantes		Moderadamente
	Mas tiempo que antes		lo aprovechamos igual y no nos afectó		Moderadamente abundantes		Moderadamente
	Mas tiempo que antes		lo aprovechamos igual y no nos afectó		Moderadamente abundantes		Moderadamente
	Mas tiempo que antes		lo aprovechamos igual y no nos afectó		Moderadamente abundantes		Moderadamente
	Mas tiempo que antes		lo aprovechamos igual y no nos afectó		Moderadamente abundantes		Moderadamente
	Mas tiempo que antes		lo aprovechamos igual y no nos afectó		Moderadamente abundantes		Moderadamente
	Mas tiempo que antes		lo aprovechamos igual y no nos afectó		Moderadamente abundantes		Moderadamente
	Mas tiempo que antes		lo aprovechamos igual y no nos afectó		Moderadamente abundantes		Moderadamente
	Mas tiempo que antes		lo aprovechamos igual y no nos afectó		Moderadamente abundantes		Moderadamente
	Mas tiempo que antes		lo aprovechamos igual y no nos afectó		Moderadamente abundantes		Moderadamente
	Mas tiempo que antes		lo aprovechamos igual y no nos afectó		Moderadamente abundantes		Moderadamente
	Mas tiempo que antes		lo aprovechamos igual y no nos afectó		Moderadamente abundantes		Moderadamente
	Mas tiempo que antes		lo aprovechamos igual y no nos afectó		Moderadamente abundantes		Moderadamente
	Mas tiempo que antes		lo aprovechamos igual y no nos afectó		Moderadamente abundantes		Moderadamente
	Mas tiempo que antes		lo aprovechamos igual y no nos afectó		Moderadamente abundantes		Moderadamente
	Mas tiempo que antes		lo aprovechamos igual y no nos afectó		Moderadamente abundantes		Moderadamente
	Mas tiempo que antes		lo aprovechamos igual y no nos afectó		Moderadamente abundantes		Moderadamente
	Mas tiempo que antes		lo aprovechamos igual y no nos afectó		Moderadamente abundantes		Moderadamente
	Mas tiempo que antes		lo aprovechamos igual y no nos afectó		Moderadamente abundantes		Moderadamente
	Mas tiempo que antes		lo aprovechamos igual y no nos afectó		Moderadamente abundantes		Moderadamente
	Mas tiempo que antes		lo aprovechamos igual y no nos afectó		Moderadamente abundantes		Moderadamente
	Mas tiempo que antes		lo aprovechamos igual y no nos afectó		Moderadamente abundantes		Moderadamente
	Mas tiempo que antes		lo aprovechamos igual y no nos afectó		Moderadamente abundantes		Moderadamente
	Mas tiempo que antes		lo aprovechamos igual y no nos afectó		Moderadamente abundantes		Moderadamente
	Mas tiempo que antes		lo aprovechamos igual y no nos afectó		Moderadamente abundantes		Moderadamente
	Mas tiempo que antes		lo aprovechamos igual y no nos afectó		Moderadamente abundantes		Moderadamente
	Mas tiempo que antes		lo aprovechamos igual y no nos afectó		Moderadamente abundantes		Moderadamente
	Mas tiempo que antes		lo aprovechamos igual y no nos afectó		Moderadamente abundantes		Moderadamente
	Mas tiempo que antes		lo aprovechamos igual y no nos afectó		Moderadamente abundantes		Moderadamente
	Mas tiempo que antes		lo aprovechamos igual y no nos afectó		Moderadamente abundantes		Moderadamente
	Mas tiempo que antes		lo aprovechamos igual y no nos afectó		Moderadamente abundantes		Moderadamente
	Mas tiempo que antes		lo aprovechamos igual y no nos afectó		Moderadamente abundantes		Moderadamente
	Mas tiempo que antes		lo aprovechamos igual y no nos afectó		Moderadamente abundantes		Moderadamente
	Mas tiempo que antes		lo aprovechamos igual y no nos afectó		Moderadamente abundantes		Moderadamente
	Mas tiempo que antes		lo aprovechamos igual y no nos afectó		Moderadamente abundantes		Moderadamente
	Mas tiempo que antes		lo aprovechamos igual y no nos afectó		Moderadamente abundantes		Moderadamente
	Mas tiempo que antes		lo aprovechamos igual y no nos afectó		Moderadamente abundantes		Moderadamente
	Mas tiempo que antes		lo aprovechamos igual y no nos afectó		Moderadamente abundantes		Moderadamente
	Mas tiempo que antes		lo aprovechamos igual y no nos afectó		Moderadamente abundantes		Moderadamente
	Mas tiempo que antes		lo aprovechamos igual y no nos afectó		Moderadamente abundantes		Moderadamente
	Mas tiempo que antes		lo aprovechamos igual y no nos afectó		Moderadamente abundantes		Moderadamente
	Mas tiempo que antes		lo aprovechamos igual y no nos afectó		Moderadamente abundantes		Moderadamente
	Mas tiempo que antes		lo aprovechamos igual y no nos afectó		Moderadamente abundantes		Moderadamente
	Mas tiempo que antes		lo aprovechamos igual y no nos afectó		Moderadamente abundantes		Moderadamente
	Mas tiempo que antes		lo aprovechamos igual y no nos afectó		Moderadamente abundantes		Moderadamente
	Mas tiempo que antes		lo aprovechamos igual y no nos afectó		Moderadamente abundantes		Moderadamente
	Mas tiempo que antes		lo aprovechamos igual y no nos afectó		Moderadamente abundantes		Moderadamente
	Mas tiempo que antes		lo aprovechamos igual y no nos afectó		Moderadamente abundantes		Moderadamente
	Mas tiempo que antes		lo aprovechamos igual y no nos afectó		Moderadamente abundantes		Moderadamente
	Mas tiempo que antes		lo aprovechamos igual y no nos afectó		Moderadamente abundantes		Moderadamente
	Mas tiempo que antes		lo aprovechamos igual y no nos afectó		Moderadamente abundantes		Moderadamente
	Mas tiempo que antes		lo aprovechamos igual y no nos afectó		Moderadamente abundantes		Moderadamente
	Mas tiempo que antes		lo aprovechamos igual y no nos afectó		Moderadamente abundantes		Moderadamente
	Mas tiempo que antes		lo aprovechamos igual y no nos afectó		Moderadamente abundantes		Moderadamente
	Mas tiempo que antes		lo aprovechamos igual y no nos afectó		Moderadamente abundantes		Moderadamente
	Mas tiempo que antes		lo aprovechamos igual y no nos afectó		Moderadamente abundantes		Moderadamente
	Mas tiempo que antes		lo aprovechamos igual y no nos afectó		Moderadamente abundantes		Moderadamente
	Mas tiempo que antes		lo aprovechamos igual y no nos afectó		Moderadamente abundantes		Moderadamente
	Mas tiempo que antes		lo aprovechamos igual y no nos afectó		Moderadamente abundantes		Moderadamente
	Mas tiempo que antes		lo aprovechamos igual y no nos afectó		Moderadamente abundantes		Moderadamente
	Mas tiempo que antes		lo aprovechamos igual y no nos afectó		Moderadamente abundantes		Moderadamente
	Mas tiempo que antes		lo aprovechamos igual y no nos afectó		Moderadamente abundantes		Moderadamente
	Mas tiempo que antes		lo aprovechamos igual y no nos afectó		Moderadamente abundantes		Moderadamente
	Mas tiempo que antes		lo aprovechamos igual y no nos afectó		Moderadamente abundantes		Moderadamente
	Mas tiempo que antes		lo aprovechamos igual y no nos afectó		Moderadamente abundantes		Moderadamente
	Mas tiempo que antes		lo aprovechamos igual y no nos afectó		Moderadamente abundantes		Moderadamente
	Mas tiempo que antes		lo aprovechamos igual y no nos afectó		Moderadamente abundantes		Moderadamente
	Mas tiempo que antes		lo aprovechamos igual y no nos afectó		Moderadamente abundantes		Moderadamente
	Mas tiempo que antes		lo aprovechamos igual y no nos afectó		Moderadamente abundantes		Moderadamente
	Mas tiempo que antes		lo aprovechamos igual y no nos afectó		Moderadamente abundantes		Moderadamente
	Mas tiempo que antes		lo aprovechamos igual y no nos afectó		Moderadamente abundantes		Moderadamente
	Mas tiempo que antes		lo aprovechamos igual y no nos afectó		Moderadamente abundantes		Moderadamente
	Mas tiempo que antes		lo aprovechamos igual y no nos afectó		Moderadamente abundantes		Moderadamente
	Mas tiempo que antes		lo aprovechamos igual y no nos afectó		Moderadamente abundantes		Moderadamente
	Mas tiempo que antes		lo aprovechamos igual y no nos afectó		Moderadamente abundantes		Moderadamente
	Mas tiempo que antes		lo aprovechamos igual y no nos afectó		Moderadamente abundantes		Moderadamente
	Mas tiempo que antes		lo aprovechamos igual y no nos afectó		Moderadamente abundantes		Moderadamente
	Mas tiempo que antes		lo aprovechamos igual y no nos afectó		Moderadamente abundantes		Moderadamente
	Mas tiempo que antes		lo aprovechamos igual y no nos afectó		Moderadamente abundantes		Moderadamente
	Mas tiempo que antes		lo aprovechamos igual y no nos afectó		Moderadamente abundantes		Moderadamente
	Mas tiempo que antes		lo aprovechamos igual y no nos afectó		Moderadamente abundantes		Moderadamente
	Mas tiempo que antes		lo aprovechamos igual y no nos afectó		Moderadamente abundantes		Moderadamente
	Mas tiempo que antes		lo aprovechamos igual y no nos afectó		Moderadamente abundantes		Moderadamente
	Mas tiempo que antes		lo aprovechamos igual y no nos afectó		Moderadamente abundantes		Moderadamente
	Mas tiempo que antes		lo aprovechamos igual y no nos afectó		Moderadamente abundantes		Moderadamente
	Mas tiempo que antes		lo aprovechamos igual y no nos afectó		Moderadamente abundantes		Moderadamente
	Mas tiempo que antes		lo aprovechamos igual y no nos afectó		Moderadamente abundantes		Moderadamente
	Mas tiempo que antes		lo aprovechamos igual y no nos afectó		Moderadamente abundantes		Moderadamente
	Mas tiempo que antes		lo aprovechamos igual y no nos afectó		Moderadamente abundantes		Moderadamente
	Mas tiempo que antes		lo aprovechamos igual y no nos afectó		Moderadamente abundantes		Moderadamente
	Mas tiempo que antes		lo aprovechamos igual y no nos afectó		Moderadamente abundantes		Moderadamente
	Mas tiempo que antes		lo aprovechamos igual y no nos afectó		Moderadamente abundantes		Moderadamente
	Mas tiempo que antes		lo aprovechamos igual y no nos afectó		Moderadamente abundantes		Moderadamente
	Mas tiempo que antes		lo aprovechamos igual y no nos afectó		Moderadamente abundantes		Moderadamente
	Mas tiempo que antes		lo aprovechamos igual y no nos afectó		Moderadamente abundantes		Moderadamente
	Mas tiempo que antes		lo aprovechamos igual y no nos afectó		Moderadamente abundantes		Moderadamente
	Mas tiempo que antes		lo aprovechamos igual y no nos afectó		Moderadamente abundantes		Moderadamente
	Mas tiempo que antes		lo aprovechamos igual y no nos afectó		Moderadamente abundantes		Moderadamente
	Mas tiempo que antes		lo aprovechamos igual y no nos afectó		Moderadamente abundantes		Moderadamente
	Mas tiempo que antes		lo aprovechamos igual y no nos afectó		Moderadamente abundantes		Moderadamente
	Mas tiempo que antes		lo aprovechamos igual y no nos afectó		Moderadamente abundantes		Moderadamente
	Mas tiempo que antes		lo aprovechamos igual y no nos afectó		Moderadamente abundantes		Moderadamente
	Mas tiempo que antes		lo aprovechamos igual y no nos afectó		Moderadamente abundantes		Moderadamente
	Mas tiempo que antes		lo aprovechamos igual y no nos afectó		Moderadamente abundantes		Moderadamente
	Mas tiempo que antes		lo aprovechamos igual y no nos afectó		Moderadamente abundantes		Moderadamente
	Mas tiempo que antes		lo aprovechamos igual y no nos afectó		Moderadamente abundantes		Moderadamente
	Mas tiempo que antes		lo aprovechamos igual y no nos afectó		Moderadamente abundantes		Moderadamente
	Mas tiempo que antes		lo aprovechamos igual y no nos afectó		Moderadamente abundantes		Moderadamente
	Mas tiempo que antes		lo aprovechamos igual y no nos afectó		Moderadamente abundantes		Moderadamente
	Mas tiempo que antes		lo aprovechamos igual y no nos afectó		Moderadamente abundantes		Moderadamente
	Mas tiempo que antes		lo aprovechamos igual y no nos afectó		Moderadamente abundantes		Moderadamente
	Mas tiempo que antes		lo aprovechamos igual y no nos afectó		Moderadamente abundantes		Moderadamente
	Mas tiempo que antes		lo aprovechamos igual y no nos afectó		Moderadamente abundantes		Moderadamente
	Mas tiempo que antes		lo aprovechamos igual y no nos afectó		Moderadamente abundantes		Moderadamente
	Mas tiempo que antes		lo aprovechamos igual y no nos afectó		Moderadamente abundantes		Moderadamente
	Mas tiempo que antes		lo aprovechamos igual y no nos afectó		Moderadamente abundantes		Moderadamente
	Mas tiempo que antes		lo aprovechamos igual y no nos afectó		Moderadamente abundantes		Moderadamente
	Mas tiempo que antes		lo aprovechamos igual y no nos afectó		Moderadamente abundantes		Moderadamente
	Mas tiempo que antes		lo aprovechamos igual y no nos afectó		Moderadamente abundantes		Moderadamente
	Mas tiempo que antes		lo aprovechamos igual y no nos afectó		Moderadamente abundantes		Moderadamente
	Mas tiempo que antes		lo aprovechamos igual y no nos afectó		Moderadamente abundantes		Moderadamente
	Mas tiempo que antes		lo aprovechamos igual y no nos afectó		Moderadamente abundantes		Moderadamente
	Mas tiempo que antes		lo aprovechamos igual y no nos afectó		Moderadamente abundantes		Moderadamente
	Mas tiempo que antes		lo aprovechamos igual y no nos afectó		Moderadamente abundantes		Moderadamente
	Mas tiempo que antes		lo aprovechamos igual y no nos afectó		Moderadamente abundantes		Moderadamente
	Mas tiempo que antes		lo aprovechamos igual y no nos afectó		Moderadamente abundantes		Moderadamente
	Mas tiempo que antes		lo aprovechamos igual y no nos afectó		Moderadamente abundantes		Moderadamente
	Mas tiempo que antes		lo aprovechamos igual y no nos afectó		Moderadamente abundantes		Moderadamente
	Mas tiempo que antes		lo aprovechamos igual y no nos afectó		Moderadamente abundantes		Moderadamente
	Mas tiempo que antes		lo aprovechamos igual y no nos afectó		Moderadamente abundantes		Moderadamente
	Mas tiempo que antes		lo aprovechamos igual y no nos afectó		Moderadamente abundantes		Moderadamente
	Mas tiempo que antes		lo aprovechamos igual y no nos afectó		Moderadamente abundantes		Moderadamente
	Mas tiempo que antes		lo aprovechamos igual y no nos afectó		Moderadamente abundantes		Moderadamente
	Mas tiempo que antes		lo aprovechamos igual y no nos afectó		Moderadamente abundantes		Moderadamente
	Mas tiempo que antes		lo aprovechamos igual y no nos afectó		Moderadamente abundantes		Moderadamente
	Mas tiempo que antes		lo aprovechamos igual y no nos afectó		Moderadamente abundantes		Moderadamente
	Mas tiempo que antes		lo aprovechamos igual y no nos afectó		Moderadamente abundantes		Moderadamente
	Mas tiempo que antes		lo aprovechamos igual y no nos afectó		Moderadamente abundantes		Moderadamente
	Mas tiempo que antes		lo aprovechamos igual y no nos afectó		Moderadamente abundantes		Moderadamente
	Mas tiempo que antes		lo aprovechamos igual y no nos afectó		Moderadamente abundantes		Moderadamente
	Mas tiempo que antes		lo aprovechamos igual y no nos afectó		Moderadamente abundantes		Moderadamente
	Mas tiempo que antes		lo aprovechamos igual y no nos afectó		Moderadamente abundantes		Moderadamente
	Mas tiempo que antes		lo aprovechamos igual y no nos afectó		Moderadamente abundantes		Moderadamente
	Mas tiempo que antes		lo aprovechamos igual y no nos afectó		Moderadamente abundantes		Moderadamente
	Mas tiempo que antes		lo aprovechamos igual y no nos afectó		Moderadamente abundantes		Moderadamente
	Mas tiempo que antes		lo aprovechamos igual y no nos afectó		Moderadamente abundantes		Moderadamente
	Mas tiempo que antes		lo aprovechamos igual y no nos afectó		Moderadamente abundantes		Moderadamente
	Mas tiempo que antes		lo aprovechamos igual y no nos afectó		Moderadamente abundantes		Moderadamente
	Mas tiempo que antes		lo aprovechamos igual y no nos afectó		Moderadamente abundantes		Moderadamente
	Mas tiempo que antes		lo aprovechamos igual y no nos afectó		Moderadamente abundantes		Moderadamente
	Mas tiempo que antes		lo aprovechamos igual y no nos afectó		Moderadamente abundantes		Moderadamente
	Mas tiempo que antes		lo aprovechamos igual y no nos afectó		Moderadamente abundantes		Moderadamente
	Mas tiempo que antes		lo aprovechamos igual y no nos afectó		Moderadamente abundantes		Moderadamente
	Mas tiempo que antes		lo aprovechamos igual y no nos afectó		Moderadamente abundantes		Moderadamente
	Mas tiempo que antes		lo aprovechamos igual y no nos afectó		Moderadamente abundantes		Moderadamente
	Mas tiempo que antes		lo aprovechamos igual y no nos afectó		Moderadamente abundantes		Moderadamente
	Mas tiempo que antes		lo aprovechamos igual y no nos afectó		Moderadamente abundantes		Moderadamente
	Mas tiempo que antes		lo aprovechamos igual y no nos afectó		Moderadamente abundantes		Moderadamente
	Mas tiempo que antes		lo aprovechamos igual y no nos afectó		Moderadamente abundantes		Moderadamente
	Mas tiempo que antes		lo aprovechamos igual y no nos afectó		Moderadamente abundantes		Moderadamente
	Mas tiempo que antes		lo aprovechamos igual y no nos afectó		Moderadamente abundantes		Moderadamente
	Mas tiempo que antes		lo aprovechamos igual y no nos afectó		Moderadamente abundantes		Moderadamente
	Mas tiempo que antes		lo aprovechamos igual y no nos afectó		Moderadamente abundantes		Moderadamente
	Mas tiempo que antes		lo aprovechamos igual y no nos afectó		Moderadamente abundantes		Moderadamente
	Mas tiempo que antes		lo aprovechamos igual y no nos afectó		Moderadamente abundantes		Moderadamente
	Mas tiempo que antes		lo aprovechamos igual y no nos afectó		Moderadamente abundantes		Moderadamente
	Mas tiempo que antes		lo aprovechamos igual y no nos afectó		Moderadamente abundantes		Moderadamente
	Mas tiempo que antes		lo aprovechamos igual y no nos afectó		Moderadamente abundantes		Moderadamente
	Mas tiempo que antes		lo aprovechamos igual y no nos afectó		Moderadamente abundantes		Moderadamente
	Mas tiempo que antes		lo aprovechamos igual y no nos afectó		Moderadamente abundantes		Moderadamente
	Mas tiempo que antes		lo aprovechamos igual y no nos afectó		Moderadamente abundantes		Moderadamente
	Mas tiempo que antes		lo aprovechamos igual y no nos afectó		Moderadamente abundantes		Moderadamente
	Mas tiempo que antes		lo aprovechamos igual y no nos afectó		Moderadamente abundantes		Moderadamente
	Mas tiempo que antes		lo aprovechamos igual y no nos afectó		Moderadamente abundantes		Moderadamente
	Mas tiempo que antes		lo aprovechamos igual y no nos afectó		Moderadamente abundantes		Moderadamente
	Mas tiempo que antes		lo aprovechamos igual y no nos afectó		Moderadamente abundantes		Moderadamente
	Mas tiempo que antes		lo aprovechamos igual y no nos afectó		Moderadamente abundantes		Moderadamente
	Mas tiempo que antes		lo aprovechamos igual y no nos afectó		Moderadamente abundantes		Moderadamente
	Mas tiempo que antes		lo aprovechamos igual y no nos afectó		Moderadamente abundantes		Moderadamente
	Mas tiempo que antes		lo aprovechamos igual y no nos afectó		Moderadamente abundantes		Moderadamente
	Mas tiempo que antes		lo aprovechamos igual y no nos afectó		Moderadamente abundantes		Moderadamente
	Mas tiempo que antes		lo aprovechamos igual y no nos afectó		Moderadamente abundantes		Moderadamente
	Mas tiempo que antes		lo aprovechamos igual y no nos afectó		Moderadamente abundantes		Moderadamente
	Mas tiempo que antes		lo aprovechamos igual y no nos afectó		Moderadamente abundantes		Moderadamente
	Mas tiempo que antes		lo aprovechamos igual y no nos afectó		Moderadamente abundantes		Moderadamente
	Mas tiempo que antes		lo aprovechamos igual y no nos afectó		Moderadamente abundantes		Moderadamente
	Mas tiempo que antes		lo aprovechamos igual y no nos afectó		Moderadamente abundantes		Moderadamente
	Mas tiempo que antes		lo aprovechamos igual y no nos afectó		Moderadamente abundantes		Moderadamente
	Mas tiempo que antes		lo aprovechamos igual y no nos afectó		Moderadamente abundantes		Moderadamente
	Mas tiempo que antes		lo aprovechamos igual y no nos afectó		Moderadamente abundantes		Moderadamente
	Mas tiempo que antes		lo aprovechamos igual y no nos afectó		Moderadamente abundantes		Moderadamente
	Mas tiempo que antes		lo aprovechamos igual y no nos afectó		Moderadamente abundantes		Moderadamente
	Mas tiempo que antes		lo aprovechamos igual y no nos afectó		Moderadamente abundantes		Moderadamente
	Mas tiempo que antes		lo aprovechamos igual y no nos afectó		Moderadamente abundantes		Moderadamente
	Mas tiempo que antes		lo aprovechamos igual y no nos afectó		Moderadamente abundantes		Moderadamente
	Mas tiempo que antes		lo aprovechamos igual y no nos afectó		Moderadamente abundantes		Moderadamente
	Mas tiempo que antes		lo aprovechamos igual y no nos afectó		Moderadamente abundantes		Moderadamente
	Mas tiempo que antes		lo aprovechamos igual y no nos afectó		Moderadamente abundantes		Moderadamente
	Mas tiempo que antes		lo aprovechamos igual y no nos afectó		Moderadamente abundantes		Moderadamente
	Mas tiempo que antes		lo aprovechamos igual y no nos afectó		Moderadamente abundantes		Moderadamente
	Mas tiempo que antes		lo aprovechamos igual y no nos afectó		Moderadamente abundantes		Moderadamente
	Mas tiempo que antes		lo aprovechamos igual y no nos afectó		Moderadamente abundantes		Moderadamente
	Mas tiempo que antes		lo aprovechamos igual y no nos afectó		Moderadamente abundantes		Moderadamente
	Mas tiempo que antes		lo aprovechamos igual y no nos afectó		Moderadamente abundantes		Moderadamente
	Mas tiempo que antes		lo aprovechamos igual y no nos afectó		Moderadamente abundantes		Moderadamente
	Mas tiempo que antes		lo aprovechamos igual y no nos afectó		Moderadamente abundantes		Moderadamente
	Mas tiempo que antes		lo aprovechamos igual y no nos afectó		Moderadamente abundantes		Moderadamente
	Mas tiempo que antes		lo aprovechamos igual y no nos afectó		Moderadamente abundantes		Moderadamente
	Mas tiempo que antes		lo aprovechamos igual y no nos afectó		Moderadamente abundantes		Moderadamente
	Mas tiempo que antes		lo aprovechamos igual y no nos afectó		Moderadamente abundantes		Moderadamente
	Mas tiempo que antes		lo aprovechamos igual y no nos afectó		Moderadamente abundantes		Moderadamente
	Mas tiempo que antes		lo aprovechamos igual y no nos afectó		Moderadamente abundantes		Moderadamente
	Mas tiempo que antes		lo aprovechamos igual y no nos afectó		Moderadamente abundantes		Moderadamente
	Mas tiempo que antes		lo aprovechamos igual y no nos afectó		Moderadamente abundantes		Moderadamente
	Mas tiempo que antes		lo aprovechamos igual y no nos afectó		Moderadamente abundantes		Moderadamente
	Mas tiempo que antes		lo aprovechamos igual y no nos afectó		Moderadamente abundantes		Moderadamente
	Mas tiempo que antes		lo aprovechamos igual y no nos afectó		Moderadamente abundantes		Moderadamente
	Mas tiempo que antes		lo aprovechamos igual y no nos afectó		Moderadamente abundantes		Moderadamente
	Mas tiempo que antes		lo aprovechamos igual y no nos afectó		Moderadamente abundantes		Moderadamente
	Mas tiempo que antes		lo aprovechamos igual y no nos afectó		Moderadamente abundantes		Moderadamente
	Mas tiempo que antes		lo aprovechamos igual y no nos afectó		Moderadamente abundantes		Moderadamente
	Mas tiempo que antes		lo aprovechamos igual y no nos afectó		Moderadamente abundantes		Moderadamente
	Mas tiempo que antes		lo aprovechamos igual y no nos afectó		Moderadamente abundantes		Moderadamente
	Mas tiempo que antes		lo aprovechamos igual y no nos afectó		Moderadamente abundantes		Moderadamente
	Mas tiempo que antes		lo aprovechamos igual y no nos afectó		Moderadamente abundantes		Moderadamente
	Mas tiempo que antes		lo aprovechamos igual y no nos afectó		Moderadamente abundantes		Moderadamente
	Mas tiempo que antes		lo aprovechamos igual y no nos afectó		Moderadamente abundantes		Moderadamente
	Mas tiempo que antes		lo aprovechamos igual y no nos afectó		Moderadamente abundantes		Moderadamente
	Mas tiempo que antes		lo aprovechamos igual y no nos afectó		Moderadamente abundantes		Moderadamente
	Mas tiempo que antes		lo aprovechamos igual y no nos afectó		Moderadamente abundantes		Moderadamente
	Mas tiempo que antes		lo aprovechamos igual y no nos afectó		Moderadamente abundantes		Moderadamente
	Mas tiempo que antes		lo aprovechamos igual y no nos afectó		Moderadamente abundantes		Moderadamente
	Mas tiempo que antes		lo aprovechamos igual y no nos afectó		Moderadamente abundantes		Moderadamente
	Mas tiempo que antes		lo aprovechamos igual y no nos afectó		Moderadamente abundantes		Moderadamente
	Mas tiempo que antes		lo aprovechamos igual y no nos afectó		Moderadamente abundantes		Moderadamente
	Mas tiempo que antes		lo aprovechamos igual y no nos afectó		Moderadamente abundantes		Moderadamente
	Mas tiempo que antes		lo aprovechamos igual y no nos afectó		Moderadamente abundantes		Moderadamente
	Mas tiempo que antes		lo aprovechamos igual y no nos afectó		Moderadamente abundantes		Moderadamente
	Mas tiempo que antes		lo aprovechamos igual y no nos afectó		Moderadamente abundantes		Moderadamente
	Mas tiempo que antes		lo aprovechamos igual y no nos afectó		Moderadamente abundantes		Moderadamente
	Mas tiempo que antes		lo aprovechamos igual y no nos afectó		Moderadamente abundantes		Moderadamente
	Mas tiempo que antes		lo aprovechamos igual y no nos afectó		Moderadamente abundantes		Moderadamente
	Mas tiempo que antes		lo aprovechamos igual y no nos afectó		Moderadamente abundantes		Moderadamente
	Mas tiempo que antes		lo aprovechamos igual y no nos afectó		Moderadamente abundantes		Moderadamente
	Mas tiempo que antes		lo aprovechamos igual y no nos afectó		Moderadamente abundantes		Moderadamente
	Mas tiempo que antes		lo aprovechamos igual y no nos afectó		Moderadamente abundantes		Moderadamente
	Mas tiempo que antes		lo aprovechamos igual y no nos afectó		Moderadamente abundantes		Moderadamente
	Mas tiempo que antes		lo aprovechamos igual y no nos afectó		Moderadamente abundantes		Moderadamente
	Mas tiempo que antes		lo aprovechamos igual y no nos afectó		Moderadamente abundantes		Moderadamente
	Mas tiempo que antes		lo aprovechamos igual y no nos afectó		Moderadamente abundantes		Moderadamente
	Mas tiempo que antes		lo aprovechamos igual y no nos afectó		Moderadamente abundantes		Moderadamente
	Mas tiempo que antes		lo aprovechamos igual y no nos afectó		Moderadamente abundantes		Moderadamente
	Mas tiempo que antes		lo aprovechamos igual y no nos afectó		Moderadamente abundantes		Moderadamente
	Mas tiempo que antes		lo aprovechamos igual y no nos afectó		Moderadamente abundantes		Moderadamente
	Mas tiempo que antes		lo aprovechamos igual y no nos afectó		Moderadamente abundantes		Moderadamente
	Mas tiempo que antes		lo aprovechamos igual y no nos afectó		Moderadamente abundantes		Moderadamente
	Mas tiempo que antes		lo aprovechamos igual y no nos afectó		Moderadamente abundantes		Moderadamente
	Mas tiempo que antes		lo aprovechamos igual y no nos afectó		Moderadamente abundantes		Moderadamente
	Mas tiempo que antes		lo aprovechamos igual y no nos afectó		Moderadamente abundantes		Moderadamente
	Mas tiempo que antes		lo aprovechamos igual y no nos afectó		Moderadamente abundantes		Moderadamente
	Mas tiempo que antes		lo aprovechamos igual y no nos afectó		Moderadamente abundantes		Moderadamente
	Mas tiempo que antes		lo aprovechamos igual y no nos afectó		Moderadamente abundantes		Moderadamente
	Menos tiempo		lo aprovechamos igual y no nos afectó		Moderadamente abundantes		Moderadamente
	Menos tiempo		lo aprovechamos igual y no nos afectó		Moderadamente abundantes		Moderadamente
	Menos tiempo		lo aprovechamos igual y no nos afectó		Moderadamente abundantes		Moderadamente
	Menos tiempo		lo aprovechamos igual y no nos afectó		Moderadamente abundantes		Moderadamente
	Menos tiempo		lo aprovechamos igual y no nos afectó		Moderadamente abundantes		Moderadamente
	Menos tiempo		lo aprovechamos igual y no nos afectó		Moderadamente abundantes		Moderadamente
	Menos tiempo		lo aprovechamos igual y no nos afectó		Moderadamente abundantes		Moderadamente
	Menos tiempo		lo aprovechamos igual y no nos afectó		Moderadamente abundantes		Moderadamente
	Menos tiempo		lo aprovechamos igual y no nos afectó		Moderadamente abundantes		Moderadamente
	Menos tiempo		lo aprovechamos igual y no nos afectó		Moderadamente abundantes		Moderadamente
	Menos tiempo		lo aprovechamos igual y no nos afectó		Moderadamente abundantes		Moderadamente
	Menos tiempo		lo aprovechamos igual y no nos afectó		Moderadamente abundantes		Moderadamente
	Menos tiempo		lo aprovechamos igual y no nos afectó		Moderadamente abundantes		Moderadamente
	Menos tiempo		lo aprovechamos igual y no nos afectó		Moderadamente abundantes		Moderadamente
	Menos tiempo		lo aprovechamos igual y no nos afectó		Moderadamente abundantes		Moderadamente
	Menos tiempo		lo aprovechamos igual y no nos afectó		Moderadamente abundantes		Moderadamente
	Mas tiempo que antes		lo aprovechamos mas y aumentaron los ingresos familiares		Moderadamente abundantes		Moderadamente
	Mas tiempo que antes		lo aprovechamos mas y aumentaron los ingresos familiares		Moderadamente abundantes		Moderadamente
	Mas tiempo que antes		lo aprovechamos mas y aumentaron los ingresos familiares		Moderadamente abundantes		Moderadamente
	Mas tiempo que antes		lo aprovechamos mas y aumentaron los ingresos familiares		Moderadamente abundantes		Moderadamente
	Mas tiempo que antes		lo aprovechamos mas y aumentaron los ingresos familiares		Moderadamente abundantes		Moderadamente
	Mas tiempo que antes		lo aprovechamos mas y aumentaron los ingresos familiares		Moderadamente abundantes		Moderadamente
	Mas tiempo que antes		lo aprovechamos mas y aumentaron los ingresos familiares		Moderadamente abundantes		Moderadamente
	Mas tiempo que antes		lo aprovechamos mas y aumentaron los ingresos familiares		Moderadamente abundantes		Moderadamente
	Mas tiempo que antes		lo aprovechamos mas y aumentaron los ingresos familiares		Moderadamente abundantes		Moderadamente
	Mas tiempo que antes		lo aprovechamos mas y aumentaron los ingresos familiares		Moderadamente abundantes		Moderadamente
	Mas tiempo que antes		lo aprovechamos mas y aumentaron los ingresos familiares		Moderadamente abundantes		Moderadamente
	Mas tiempo que antes		lo aprovechamos mas y aumentaron los ingresos familiares		Moderadamente abundantes		Moderadamente
	Mas tiempo que antes		lo aprovechamos mas y aumentaron los ingresos familiares		Moderadamente abundantes		Moderadamente
	Mas tiempo que antes		lo aprovechamos mas y aumentaron los ingresos familiares		Moderadamente abundantes		Moderadamente
	Mas tiempo que antes		lo aprovechamos mas y aumentaron los ingresos familiares		Moderadamente abundantes		Moderadamente
	Mas tiempo que antes		lo aprovechamos mas y aumentaron los ingresos familiares		Moderadamente abundantes		Moderadamente
	Mas tiempo que antes		lo aprovechamos mas y aumentaron los ingresos familiares		Moderadamente abundantes		Moderadamente
	Mas tiempo que antes		lo aprovechamos mas y aumentaron los ingresos familiares		Moderadamente abundantes		Moderadamente
	Menos tiempo		lo aprovechamos mas y aumentaron los ingresos familiares		Moderadamente abundantes		Moderadamente
	Menos tiempo		lo aprovechamos mas y aumentaron los ingresos familiares		Moderadamente abundantes		Moderadamente
	Menos tiempo		lo aprovechamos mas y aumentaron los ingresos familiares		Moderadamente abundantes		Moderadamente
	Menos tiempo		lo aprovechamos mas y aumentaron los ingresos familiares		Moderadamente abundantes		Moderadamente
	Menos tiempo		lo aprovechamos mas y aumentaron los ingresos familiares		Moderadamente abundantes		Moderadamente
	Menos tiempo		lo aprovechamos mas y aumentaron los ingresos familiares		Moderadamente abundantes		Moderadamente
	Igual		lo aprovechamos mas y mejoro la economía familiar		Moderadamente abundantes		Moderadamente
	Igual		lo aprovechamos mas y mejoro la economía familiar		Moderadamente abundantes		Moderadamente
	Igual		lo aprovechamos mas y mejoro la economía familiar		Moderadamente abundantes		Moderadamente
	Igual		lo aprovechamos mas y mejoro la economía familiar		Moderadamente abundantes		Moderadamente
	Mas tiempo que antes		lo aprovechamos mas y mejoro la economía familiar		Moderadamente abundantes		Moderadamente
	Mas tiempo que antes		lo aprovechamos mas y mejoro la economía familiar		Moderadamente abundantes		Moderadamente
	Mas tiempo que antes		lo aprovechamos mas y mejoro la economía familiar		Moderadamente abundantes		Moderadamente
	Mas tiempo que antes		lo aprovechamos mas y mejoro la economía familiar		Moderadamente abundantes		Moderadamente
	Mas tiempo que antes		lo aprovechamos mas y mejoro la economía familiar		Moderadamente abundantes		Moderadamente
	Mas tiempo que antes		lo aprovechamos mas y mejoro la economía familiar		Moderadamente abundantes		Moderadamente
	Mas tiempo que antes		lo aprovechamos mas y mejoro la economía familiar		Moderadamente abundantes		Moderadamente
	Mas tiempo que antes		lo aprovechamos mas y mejoro la economía familiar		Moderadamente abundantes		Moderadamente
	Mas tiempo que antes		lo aprovechamos mas y mejoro la economía familiar		Moderadamente abundantes		Moderadamente
	Mas tiempo que antes		lo aprovechamos mas y mejoro la economía familiar		Moderadamente abundantes		Moderadamente
	Mas tiempo que antes		lo aprovechamos mas y mejoro la economía familiar		Moderadamente abundantes		Moderadamente
	Mas tiempo que antes		lo aprovechamos mas y mejoro la economía familiar		Moderadamente abundantes		Moderadamente
	Mas tiempo que antes		lo aprovechamos mas y mejoro la economía familiar		Moderadamente abundantes		Moderadamente
	Mas tiempo que antes		lo aprovechamos mas y mejoro la economía familiar		Moderadamente abundantes		Moderadamente
	Mas tiempo que antes		lo aprovechamos mas y mejoro la economía familiar		Moderadamente abundantes		Moderadamente
	Mas tiempo que antes		lo aprovechamos mas y mejoro la economía familiar		Moderadamente abundantes		Moderadamente
	Mas tiempo que antes		lo aprovechamos mas y mejoro la economía familiar		Moderadamente abundantes		Moderadamente
	Mas tiempo que antes		lo aprovechamos mas y mejoro la economía familiar		Moderadamente abundantes		Moderadamente
	Mas tiempo que antes		lo aprovechamos mas y mejoro la economía familiar		Moderadamente abundantes		Moderadamente
	Mas tiempo que antes		lo aprovechamos mas y mejoro la economía familiar		Moderadamente abundantes		Moderadamente
	Mas tiempo que antes		lo aprovechamos mas y mejoro la economía familiar		Moderadamente abundantes		Moderadamente
	Mas tiempo que antes		lo aprovechamos mas y mejoro la economía familiar		Moderadamente abundantes		Moderadamente
	Mas tiempo que antes		lo aprovechamos mas y mejoro la economía familiar		Moderadamente abundantes		Moderadamente
	Mas tiempo que antes		lo aprovechamos mas y mejoro la economía familiar		Moderadamente abundantes		Moderadamente
	Mas tiempo que antes		lo aprovechamos mas y mejoro la economía familiar		Moderadamente abundantes		Moderadamente
	Mas tiempo que antes		lo aprovechamos mas y mejoro la economía familiar		Moderadamente abundantes		Moderadamente
	Mas tiempo que antes		lo aprovechamos mas y mejoro la economía familiar		Moderadamente abundantes		Moderadamente
	Mas tiempo que antes		lo aprovechamos mas y mejoro la economía familiar		Moderadamente abundantes		Moderadamente
	Mas tiempo que antes		lo aprovechamos mas y mejoro la economía familiar		Moderadamente abundantes		Moderadamente
	Mas tiempo que antes		lo aprovechamos mas y mejoro la economía familiar		Moderadamente abundantes		Moderadamente
	Mas tiempo que antes		lo aprovechamos mas y mejoro la economía familiar		Moderadamente abundantes		Moderadamente
	Mas tiempo que antes		lo aprovechamos mas y mejoro la economía familiar		Moderadamente abundantes		Moderadamente
	Mas tiempo que antes		lo aprovechamos mas y mejoro la economía familiar		Moderadamente abundantes		Moderadamente
	Mas tiempo que antes		lo aprovechamos mas y mejoro la economía familiar		Moderadamente abundantes		Moderadamente
	Mas tiempo que antes		lo aprovechamos mas y mejoro la economía familiar		Moderadamente abundantes		Moderadamente
	Mas tiempo que antes		lo aprovechamos mas y mejoro la economía familiar		Moderadamente abundantes		Moderadamente
	Mas tiempo que antes		lo aprovechamos mas y mejoro la economía familiar		Moderadamente abundantes		Moderadamente
	Mas tiempo que antes		lo aprovechamos mas y mejoro la economía familiar		Moderadamente abundantes		Moderadamente
	Mas tiempo que antes		lo aprovechamos mas y mejoro la economía familiar		Moderadamente abundantes		Moderadamente
	Mas tiempo que antes		lo aprovechamos mas y mejoro la economía familiar		Moderadamente abundantes		Moderadamente
	Mas tiempo que antes		lo aprovechamos mas y mejoro la economía familiar		Moderadamente abundantes		Moderadamente
	Mas tiempo que antes		lo aprovechamos mas y mejoro la economía familiar		Moderadamente abundantes		Moderadamente
	Mas tiempo que antes		lo aprovechamos mas y mejoro la economía familiar		Moderadamente abundantes		Moderadamente
	Mas tiempo que antes		lo aprovechamos mas y mejoro la economía familiar		Moderadamente abundantes		Moderadamente
	Mas tiempo que antes		lo aprovechamos mas y mejoro la economía familiar		Moderadamente abundantes		Moderadamente
	Mas tiempo que antes		lo aprovechamos mas y mejoro la economía familiar		Moderadamente abundantes		Moderadamente
	Mas tiempo que antes		lo aprovechamos mas y mejoro la economía familiar		Moderadamente abundantes		Moderadamente
	Mas tiempo que antes		lo aprovechamos mas y mejoro la economía familiar		Moderadamente abundantes		Moderadamente
	Mas tiempo que antes		lo aprovechamos mas y mejoro la economía familiar		Moderadamente abundantes		Moderadamente
	Mas tiempo que antes		lo aprovechamos mas y mejoro la economía familiar		Moderadamente abundantes		Moderadamente
	Mas tiempo que antes		lo aprovechamos mas y mejoro la economía familiar		Moderadamente abundantes		Moderadamente
	Mas tiempo que antes		lo aprovechamos mas y mejoro la economía familiar		Moderadamente abundantes		Moderadamente
	Mas tiempo que antes		lo aprovechamos mas y mejoro la economía familiar		Moderadamente abundantes		Moderadamente
	Mas tiempo que antes		lo aprovechamos mas y mejoro la economía familiar		Moderadamente abundantes		Moderadamente
	Mas tiempo que antes		lo aprovechamos mas y mejoro la economía familiar		Moderadamente abundantes		Moderadamente
	Mas tiempo que antes		lo aprovechamos mas y mejoro la economía familiar		Moderadamente abundantes		Moderadamente
	Mas tiempo que antes		lo aprovechamos mas y mejoro la economía familiar		Moderadamente abundantes		Moderadamente
	Mas tiempo que antes		lo aprovechamos mas y mejoro la economía familiar		Moderadamente abundantes		Moderadamente
	Mas tiempo que antes		lo aprovechamos mas y mejoro la economía familiar		Moderadamente abundantes		Moderadamente
	Mas tiempo que antes		lo aprovechamos mas y mejoro la economía familiar		Moderadamente abundantes		Moderadamente
	Mas tiempo que antes		lo aprovechamos mas y mejoro la economía familiar		Moderadamente abundantes		Moderadamente
	Menos tiempo		lo aprovechamos mas y mejoro la economía familiar		Moderadamente abundantes		Moderadamente
	Menos tiempo		lo aprovechamos mas y mejoro la economía familiar		Moderadamente abundantes		Moderadamente
	Igual		lo aprovechamos menos y si nos afectó		Moderadamente abundantes		Moderadamente
	Igual		lo aprovechamos menos y si nos afectó		Moderadamente abundantes		Moderadamente
	Igual		lo aprovechamos menos y si nos afectó		Moderadamente abundantes		Moderadamente
	Igual		lo aprovechamos menos y si nos afectó		Moderadamente abundantes		Moderadamente
	Igual		lo aprovechamos menos y si nos afectó		Moderadamente abundantes		Moderadamente
	Igual		lo aprovechamos menos y si nos afectó		Moderadamente abundantes		Moderadamente
	Igual		lo aprovechamos menos y si nos afectó		Moderadamente abundantes		Moderadamente
	Igual		lo aprovechamos menos y si nos afectó		Moderadamente abundantes		Moderadamente
	Igual		lo aprovechamos menos y si nos afectó		Moderadamente abundantes		Moderadamente
	Igual		lo aprovechamos menos y si nos afectó		Moderadamente abundantes		Moderadamente
	Igual		lo aprovechamos menos y si nos afectó		Moderadamente abundantes		Moderadamente
	Igual		lo aprovechamos menos y si nos afectó		Moderadamente abundantes		Moderadamente
	Igual		lo aprovechamos menos y si nos afectó		Moderadamente abundantes		Moderadamente
	Igual		lo aprovechamos menos y si nos afectó		Moderadamente abundantes		Moderadamente
	Igual		lo aprovechamos menos y si nos afectó		Moderadamente abundantes		Moderadamente
	Mas tiempo que antes		lo aprovechamos menos y si nos afectó		Moderadamente abundantes		Moderadamente
	Mas tiempo que antes		lo aprovechamos menos y si nos afectó		Moderadamente abundantes		Moderadamente
	Mas tiempo que antes		lo aprovechamos menos y si nos afectó		Moderadamente abundantes		Moderadamente
	Mas tiempo que antes		lo aprovechamos menos y si nos afectó		Moderadamente abundantes		Moderadamente
	Mas tiempo que antes		lo aprovechamos menos y si nos afectó		Moderadamente abundantes		Moderadamente
	Mas tiempo que antes		lo aprovechamos menos y si nos afectó		Moderadamente abundantes		Moderadamente
	Mas tiempo que antes		lo aprovechamos menos y si nos afectó		Moderadamente abundantes		Moderadamente
	Mas tiempo que antes		lo aprovechamos menos y si nos afectó		Moderadamente abundantes		Moderadamente
	Mas tiempo que antes		lo aprovechamos menos y si nos afectó		Moderadamente abundantes		Moderadamente
	Mas tiempo que antes		lo aprovechamos menos y si nos afectó		Moderadamente abundantes		Moderadamente
	Mas tiempo que antes		lo aprovechamos menos y si nos afectó		Moderadamente abundantes		Moderadamente
	Mas tiempo que antes		lo aprovechamos menos y si nos afectó		Moderadamente abundantes		Moderadamente
	Mas tiempo que antes		lo aprovechamos menos y si nos afectó		Moderadamente abundantes		Moderadamente
	Mas tiempo que antes		lo aprovechamos menos y si nos afectó		Moderadamente abundantes		Moderadamente
	Mas tiempo que antes		lo aprovechamos menos y si nos afectó		Moderadamente abundantes		Moderadamente
	Mas tiempo que antes		lo aprovechamos menos y si nos afectó		Moderadamente abundantes		Moderadamente
	Mas tiempo que antes		lo aprovechamos menos y si nos afectó		Moderadamente abundantes		Moderadamente
	Mas tiempo que antes		lo aprovechamos menos y si nos afectó		Moderadamente abundantes		Moderadamente
	Mas tiempo que antes		lo aprovechamos menos y si nos afectó		Moderadamente abundantes		Moderadamente
	Mas tiempo que antes		lo aprovechamos menos y si nos afectó		Moderadamente abundantes		Moderadamente
	Mas tiempo que antes		lo aprovechamos menos y si nos afectó		Moderadamente abundantes		Moderadamente
	Mas tiempo que antes		lo aprovechamos menos y si nos afectó		Moderadamente abundantes		Moderadamente
	Mas tiempo que antes		lo aprovechamos menos y si nos afectó		Moderadamente abundantes		Moderadamente
	Mas tiempo que antes		lo aprovechamos menos y si nos afectó		Moderadamente abundantes		Moderadamente
	Mas tiempo que antes		lo aprovechamos menos y si nos afectó		Moderadamente abundantes		Moderadamente
	Mas tiempo que antes		lo aprovechamos menos y si nos afectó		Moderadamente abundantes		Moderadamente
	Mas tiempo que antes		lo aprovechamos menos y si nos afectó		Moderadamente abundantes		Moderadamente
	Mas tiempo que antes		lo aprovechamos menos y si nos afectó		Moderadamente abundantes		Moderadamente
	Mas tiempo que antes		lo aprovechamos menos y si nos afectó		Moderadamente abundantes		Moderadamente
	Mas tiempo que antes		lo aprovechamos menos y si nos afectó		Moderadamente abundantes		Moderadamente
	Mas tiempo que antes		lo aprovechamos menos y si nos afectó		Moderadamente abundantes		Moderadamente
	Mas tiempo que antes		lo aprovechamos menos y si nos afectó		Moderadamente abundantes		Moderadamente
	Mas tiempo que antes		lo aprovechamos menos y si nos afectó		Moderadamente abundantes		Moderadamente
	Mas tiempo que antes		lo aprovechamos menos y si nos afectó		Moderadamente abundantes		Moderadamente
	Mas tiempo que antes		lo aprovechamos menos y si nos afectó		Moderadamente abundantes		Moderadamente
	Mas tiempo que antes		lo aprovechamos menos y si nos afectó		Moderadamente abundantes		Moderadamente
	Mas tiempo que antes		lo aprovechamos menos y si nos afectó		Moderadamente abundantes		Moderadamente
	Mas tiempo que antes		lo aprovechamos menos y si nos afectó		Moderadamente abundantes		Moderadamente
	Mas tiempo que antes		lo aprovechamos menos y si nos afectó		Moderadamente abundantes		Moderadamente
	Mas tiempo que antes		lo aprovechamos menos y si nos afectó		Moderadamente abundantes		Moderadamente
	Mas tiempo que antes		lo aprovechamos menos y si nos afectó		Moderadamente abundantes		Moderadamente
	Mas tiempo que antes		lo aprovechamos menos y si nos afectó		Moderadamente abundantes		Moderadamente
	Mas tiempo que antes		lo aprovechamos menos y si nos afectó		Moderadamente abundantes		Moderadamente
	Mas tiempo que antes		lo aprovechamos menos y si nos afectó		Moderadamente abundantes		Moderadamente
	Mas tiempo que antes		lo aprovechamos menos y si nos afectó		Moderadamente abundantes		Moderadamente
	Mas tiempo que antes		lo aprovechamos menos y si nos afectó		Moderadamente abundantes		Moderadamente
	Mas tiempo que antes		lo aprovechamos menos y si nos afectó		Moderadamente abundantes		Moderadamente
	Mas tiempo que antes		lo aprovechamos menos y si nos afectó		Moderadamente abundantes		Moderadamente
	Mas tiempo que antes		lo aprovechamos menos y si nos afectó		Moderadamente abundantes		Moderadamente
	Mas tiempo que antes		lo aprovechamos menos y si nos afectó		Moderadamente abundantes		Moderadamente
	Mas tiempo que antes		lo aprovechamos menos y si nos afectó		Moderadamente abundantes		Moderadamente
	Mas tiempo que antes		lo aprovechamos menos y si nos afectó		Moderadamente abundantes		Moderadamente
	Mas tiempo que antes		lo aprovechamos menos y si nos afectó		Moderadamente abundantes		Moderadamente
	Mas tiempo que antes		lo aprovechamos menos y si nos afectó		Moderadamente abundantes		Moderadamente
	Mas tiempo que antes		lo aprovechamos menos y si nos afectó		Moderadamente abundantes		Moderadamente
	Mas tiempo que antes		lo aprovechamos menos y si nos afectó		Moderadamente abundantes		Moderadamente
	Mas tiempo que antes		lo aprovechamos menos y si nos afectó		Moderadamente abundantes		Moderadamente
	Mas tiempo que antes		lo aprovechamos menos y si nos afectó		Moderadamente abundantes		Moderadamente
	Mas tiempo que antes		lo aprovechamos menos y si nos afectó		Moderadamente abundantes		Moderadamente
	Mas tiempo que antes		lo aprovechamos menos y si nos afectó		Moderadamente abundantes		Moderadamente
	Mas tiempo que antes		lo aprovechamos menos y si nos afectó		Moderadamente abundantes		Moderadamente
	Mas tiempo que antes		lo aprovechamos menos y si nos afectó		Moderadamente abundantes		Moderadamente
	Mas tiempo que antes		lo aprovechamos menos y si nos afectó		Moderadamente abundantes		Moderadamente
	Mas tiempo que antes		lo aprovechamos menos y si nos afectó		Moderadamente abundantes		Moderadamente
	Mas tiempo que antes		lo aprovechamos menos y si nos afectó		Moderadamente abundantes		Moderadamente
	Mas tiempo que antes		lo aprovechamos menos y si nos afectó		Moderadamente abundantes		Moderadamente
	Mas tiempo que antes		lo aprovechamos menos y si nos afectó		Moderadamente abundantes		Moderadamente
	Mas tiempo que antes		lo aprovechamos menos y si nos afectó		Moderadamente abundantes		Moderadamente
	Mas tiempo que antes		lo aprovechamos menos y si nos afectó		Moderadamente abundantes		Moderadamente
	Mas tiempo que antes		lo aprovechamos menos y si nos afectó		Moderadamente abundantes		Moderadamente
	Mas tiempo que antes		lo aprovechamos menos y si nos afectó		Moderadamente abundantes		Moderadamente
	Mas tiempo que antes		lo aprovechamos menos y si nos afectó		Moderadamente abundantes		Moderadamente
	Mas tiempo que antes		lo aprovechamos menos y si nos afectó		Moderadamente abundantes		Moderadamente
	Mas tiempo que antes		lo aprovechamos menos y si nos afectó		Moderadamente abundantes		Moderadamente
	Mas tiempo que antes		lo aprovechamos menos y si nos afectó		Moderadamente abundantes		Moderadamente
	Mas tiempo que antes		lo aprovechamos menos y si nos afectó		Moderadamente abundantes		Moderadamente
	Mas tiempo que antes		lo aprovechamos menos y si nos afectó		Moderadamente abundantes		Moderadamente
	Mas tiempo que antes		lo aprovechamos menos y si nos afectó		Moderadamente abundantes		Moderadamente
	Mas tiempo que antes		lo aprovechamos menos y si nos afectó		Moderadamente abundantes		Moderadamente
	Mas tiempo que antes		lo aprovechamos menos y si nos afectó		Moderadamente abundantes		Moderadamente
	Mas tiempo que antes		lo aprovechamos menos y si nos afectó		Moderadamente abundantes		Moderadamente
	Mas tiempo que antes		lo aprovechamos menos y si nos afectó		Moderadamente abundantes		Moderadamente
	Mas tiempo que antes		lo aprovechamos menos y si nos afectó		Moderadamente abundantes		Moderadamente
	Mas tiempo que antes		lo aprovechamos menos y si nos afectó		Moderadamente abundantes		Moderadamente
	Mas tiempo que antes		lo aprovechamos menos y si nos afectó		Moderadamente abundantes		Moderadamente
	Mas tiempo que antes		lo aprovechamos menos y si nos afectó		Moderadamente abundantes		Moderadamente
	Mas tiempo que antes		lo aprovechamos menos y si nos afectó		Moderadamente abundantes		Moderadamente
	Mas tiempo que antes		lo aprovechamos menos y si nos afectó		Moderadamente abundantes		Moderadamente
	Mas tiempo que antes		lo aprovechamos menos y si nos afectó		Moderadamente abundantes		Moderadamente
	Mas tiempo que antes		lo aprovechamos menos y si nos afectó		Moderadamente abundantes		Moderadamente
	Mas tiempo que antes		lo aprovechamos menos y si nos afectó		Moderadamente abundantes		Moderadamente
	Mas tiempo que antes		lo aprovechamos menos y si nos afectó		Moderadamente abundantes		Moderadamente
	Mas tiempo que antes		lo aprovechamos menos y si nos afectó		Moderadamente abundantes		Moderadamente
	Mas tiempo que antes		lo aprovechamos menos y si nos afectó		Moderadamente abundantes		Moderadamente
	Mas tiempo que antes		lo aprovechamos menos y si nos afectó		Moderadamente abundantes		Moderadamente
	Mas tiempo que antes		lo aprovechamos menos y si nos afectó		Moderadamente abundantes		Moderadamente
	Mas tiempo que antes		lo aprovechamos menos y si nos afectó		Moderadamente abundantes		Moderadamente
	Mas tiempo que antes		lo aprovechamos menos y si nos afectó		Moderadamente abundantes		Moderadamente
	Mas tiempo que antes		lo aprovechamos menos y si nos afectó		Moderadamente abundantes		Moderadamente
	Mas tiempo que antes		lo aprovechamos menos y si nos afectó		Moderadamente abundantes		Moderadamente
	Mas tiempo que antes		lo aprovechamos menos y si nos afectó		Moderadamente abundantes		Moderadamente
	Mas tiempo que antes		lo aprovechamos menos y si nos afectó		Moderadamente abundantes		Moderadamente
	Mas tiempo que antes		lo aprovechamos menos y si nos afectó		Moderadamente abundantes		Moderadamente
	Mas tiempo que antes		lo aprovechamos menos y si nos afectó		Moderadamente abundantes		Moderadamente
	Mas tiempo que antes		lo aprovechamos menos y si nos afectó		Moderadamente abundantes		Moderadamente
	Mas tiempo que antes		lo aprovechamos menos y si nos afectó		Moderadamente abundantes		Moderadamente
	Mas tiempo que antes		lo aprovechamos menos y si nos afectó		Moderadamente abundantes		Moderadamente
	Mas tiempo que antes		lo aprovechamos menos y si nos afectó		Moderadamente abundantes		Moderadamente
	Mas tiempo que antes		lo aprovechamos menos y si nos afectó		Moderadamente abundantes		Moderadamente
	Mas tiempo que antes		lo aprovechamos menos y si nos afectó		Moderadamente abundantes		Moderadamente
	Mas tiempo que antes		lo aprovechamos menos y si nos afectó		Moderadamente abundantes		Moderadamente
	Mas tiempo que antes		lo aprovechamos menos y si nos afectó		Moderadamente abundantes		Moderadamente
	Mas tiempo que antes		lo aprovechamos menos y si nos afectó		Moderadamente abundantes		Moderadamente
	Mas tiempo que antes		lo aprovechamos menos y si nos afectó		Moderadamente abundantes		Moderadamente
	Mas tiempo que antes		lo aprovechamos menos y si nos afectó		Moderadamente abundantes		Moderadamente
	Mas tiempo que antes		lo aprovechamos menos y si nos afectó		Moderadamente abundantes		Moderadamente
	Mas tiempo que antes		lo aprovechamos menos y si nos afectó		Moderadamente abundantes		Moderadamente
	Mas tiempo que antes		lo aprovechamos menos y si nos afectó		Moderadamente abundantes		Moderadamente
	Mas tiempo que antes		lo aprovechamos menos y si nos afectó		Moderadamente abundantes		Moderadamente
	Mas tiempo que antes		lo aprovechamos menos y si nos afectó		Moderadamente abundantes		Moderadamente
	Mas tiempo que antes		lo aprovechamos menos y si nos afectó		Moderadamente abundantes		Moderadamente
	Mas tiempo que antes		lo aprovechamos menos y si nos afectó		Moderadamente abundantes		Moderadamente
	Mas tiempo que antes		lo aprovechamos menos y si nos afectó		Moderadamente abundantes		Moderadamente
	Mas tiempo que antes		lo aprovechamos menos y si nos afectó		Moderadamente abundantes		Moderadamente
	Mas tiempo que antes		lo aprovechamos menos y si nos afectó		Moderadamente abundantes		Moderadamente
	Mas tiempo que antes		lo aprovechamos menos y si nos afectó		Moderadamente abundantes		Moderadamente
	Mas tiempo que antes		lo aprovechamos menos y si nos afectó		Moderadamente abundantes		Moderadamente
	Mas tiempo que antes		lo aprovechamos menos y si nos afectó		Moderadamente abundantes		Moderadamente
	Mas tiempo que antes		lo aprovechamos menos y si nos afectó		Moderadamente abundantes		Moderadamente
	Mas tiempo que antes		lo aprovechamos menos y si nos afectó		Moderadamente abundantes		Moderadamente
	Mas tiempo que antes		lo aprovechamos menos y si nos afectó		Moderadamente abundantes		Moderadamente
	Mas tiempo que antes		lo aprovechamos menos y si nos afectó		Moderadamente abundantes		Moderadamente
	Mas tiempo que antes		lo aprovechamos menos y si nos afectó		Moderadamente abundantes		Moderadamente
	Mas tiempo que antes		lo aprovechamos menos y si nos afectó		Moderadamente abundantes		Moderadamente
	Mas tiempo que antes		lo aprovechamos menos y si nos afectó		Moderadamente abundantes		Moderadamente
	Mas tiempo que antes		lo aprovechamos menos y si nos afectó		Moderadamente abundantes		Moderadamente
	Mas tiempo que antes		lo aprovechamos menos y si nos afectó		Moderadamente abundantes		Moderadamente
	Mas tiempo que antes		lo aprovechamos menos y si nos afectó		Moderadamente abundantes		Moderadamente
	Mas tiempo que antes		lo aprovechamos menos y si nos afectó		Moderadamente abundantes		Moderadamente
	Mas tiempo que antes		lo aprovechamos menos y si nos afectó		Moderadamente abundantes		Moderadamente
	Mas tiempo que antes		lo aprovechamos menos y si nos afectó		Moderadamente abundantes		Moderadamente
	Mas tiempo que antes		lo aprovechamos menos y si nos afectó		Moderadamente abundantes		Moderadamente
	Mas tiempo que antes		lo aprovechamos menos y si nos afectó		Moderadamente abundantes		Moderadamente
	Mas tiempo que antes		lo aprovechamos menos y si nos afectó		Moderadamente abundantes		Moderadamente
	Mas tiempo que antes		lo aprovechamos menos y si nos afectó		Moderadamente abundantes		Moderadamente
	Mas tiempo que antes		lo aprovechamos menos y si nos afectó		Moderadamente abundantes		Moderadamente
	Mas tiempo que antes		lo aprovechamos menos y si nos afectó		Moderadamente abundantes		Moderadamente
	Mas tiempo que antes		lo aprovechamos menos y si nos afectó		Moderadamente abundantes		Moderadamente
	Mas tiempo que antes		lo aprovechamos menos y si nos afectó		Moderadamente abundantes		Moderadamente
	Mas tiempo que antes		lo aprovechamos menos y si nos afectó		Moderadamente abundantes		Moderadamente
	Mas tiempo que antes		lo aprovechamos menos y si nos afectó		Moderadamente abundantes		Moderadamente
	Mas tiempo que antes		lo aprovechamos menos y si nos afectó		Moderadamente abundantes		Moderadamente
	Menos tiempo		lo aprovechamos menos y si nos afectó		Moderadamente abundantes		Moderadamente
	Menos tiempo		lo aprovechamos menos y si nos afectó		Moderadamente abundantes		Moderadamente
	Menos tiempo		lo aprovechamos menos y si nos afectó		Moderadamente abundantes		Moderadamente
	Menos tiempo		lo aprovechamos menos y si nos afectó		Moderadamente abundantes		Moderadamente
	Menos tiempo		lo aprovechamos menos y si nos afectó		Moderadamente abundantes		Moderadamente
	Menos tiempo		lo aprovechamos menos y si nos afectó		Moderadamente abundantes		Moderadamente
	Menos tiempo		lo aprovechamos menos y si nos afectó		Moderadamente abundantes		Moderadamente
	Menos tiempo		lo aprovechamos menos y si nos afectó		Moderadamente abundantes		Moderadamente
	Menos tiempo		lo aprovechamos menos y si nos afectó		Moderadamente abundantes		Moderadamente
	Menos tiempo		lo aprovechamos menos y si nos afectó		Moderadamente abundantes		Moderadamente
	Menos tiempo		lo aprovechamos menos y si nos afectó		Moderadamente abundantes		Moderadamente
	Menos tiempo		lo aprovechamos menos y si nos afectó		Moderadamente abundantes		Moderadamente
	Igual				Moderadamente abundantes		Moderadamente
	Igual				Moderadamente abundantes		Moderadamente
	Mas tiempo que antes				Moderadamente abundantes		Moderadamente
	Igual						Moderadamente
	Mas tiempo que antes						Moderadamente
	Igual		lo aprovechamos igual y no nos afectó		Abundantes y faciles de encontrar		Mucho
	Igual		lo aprovechamos igual y no nos afectó		Abundantes y faciles de encontrar		Mucho
	Igual		lo aprovechamos igual y no nos afectó		Abundantes y faciles de encontrar		Mucho
	Igual		lo aprovechamos igual y no nos afectó		Abundantes y faciles de encontrar		Mucho
	Igual		lo aprovechamos igual y no nos afectó		Abundantes y faciles de encontrar		Mucho
	Igual		lo aprovechamos igual y no nos afectó		Abundantes y faciles de encontrar		Mucho
	Igual		lo aprovechamos igual y no nos afectó		Abundantes y faciles de encontrar		Mucho
	Igual		lo aprovechamos igual y no nos afectó		Abundantes y faciles de encontrar		Mucho
	Igual		lo aprovechamos igual y no nos afectó		Abundantes y faciles de encontrar		Mucho
	Igual		lo aprovechamos igual y no nos afectó		Abundantes y faciles de encontrar		Mucho
	Igual		lo aprovechamos igual y no nos afectó		Abundantes y faciles de encontrar		Mucho
	Igual		lo aprovechamos igual y no nos afectó		Abundantes y faciles de encontrar		Mucho
	Mas tiempo que antes		lo aprovechamos igual y no nos afectó		Abundantes y faciles de encontrar		Mucho
	Mas tiempo que antes		lo aprovechamos igual y no nos afectó		Abundantes y faciles de encontrar		Mucho
	Mas tiempo que antes		lo aprovechamos igual y no nos afectó		Abundantes y faciles de encontrar		Mucho
	Mas tiempo que antes		lo aprovechamos igual y no nos afectó		Abundantes y faciles de encontrar		Mucho
	Mas tiempo que antes		lo aprovechamos igual y no nos afectó		Abundantes y faciles de encontrar		Mucho
	Mas tiempo que antes		lo aprovechamos igual y no nos afectó		Abundantes y faciles de encontrar		Mucho
	Mas tiempo que antes		lo aprovechamos igual y no nos afectó		Abundantes y faciles de encontrar		Mucho
	Mas tiempo que antes		lo aprovechamos igual y no nos afectó		Abundantes y faciles de encontrar		Mucho
	Mas tiempo que antes		lo aprovechamos igual y no nos afectó		Abundantes y faciles de encontrar		Mucho
	Mas tiempo que antes		lo aprovechamos igual y no nos afectó		Abundantes y faciles de encontrar		Mucho
	Mas tiempo que antes		lo aprovechamos igual y no nos afectó		Abundantes y faciles de encontrar		Mucho
	Mas tiempo que antes		lo aprovechamos igual y no nos afectó		Abundantes y faciles de encontrar		Mucho
	Mas tiempo que antes		lo aprovechamos igual y no nos afectó		Abundantes y faciles de encontrar		Mucho
	Mas tiempo que antes		lo aprovechamos igual y no nos afectó		Abundantes y faciles de encontrar		Mucho
	Mas tiempo que antes		lo aprovechamos igual y no nos afectó		Abundantes y faciles de encontrar		Mucho
	Mas tiempo que antes		lo aprovechamos igual y no nos afectó		Abundantes y faciles de encontrar		Mucho
	Mas tiempo que antes		lo aprovechamos igual y no nos afectó		Abundantes y faciles de encontrar		Mucho
	Mas tiempo que antes		lo aprovechamos igual y no nos afectó		Abundantes y faciles de encontrar		Mucho
	Mas tiempo que antes		lo aprovechamos igual y no nos afectó		Abundantes y faciles de encontrar		Mucho
	Mas tiempo que antes		lo aprovechamos igual y no nos afectó		Abundantes y faciles de encontrar		Mucho
	Mas tiempo que antes		lo aprovechamos igual y no nos afectó		Abundantes y faciles de encontrar		Mucho
	Mas tiempo que antes		lo aprovechamos igual y no nos afectó		Abundantes y faciles de encontrar		Mucho
	Mas tiempo que antes		lo aprovechamos igual y no nos afectó		Abundantes y faciles de encontrar		Mucho
	Mas tiempo que antes		lo aprovechamos igual y no nos afectó		Abundantes y faciles de encontrar		Mucho
	Mas tiempo que antes		lo aprovechamos igual y no nos afectó		Abundantes y faciles de encontrar		Mucho
	Mas tiempo que antes		lo aprovechamos igual y no nos afectó		Abundantes y faciles de encontrar		Mucho
	Mas tiempo que antes		lo aprovechamos igual y no nos afectó		Abundantes y faciles de encontrar		Mucho
	Mas tiempo que antes		lo aprovechamos igual y no nos afectó		Abundantes y faciles de encontrar		Mucho
	Mas tiempo que antes		lo aprovechamos igual y no nos afectó		Abundantes y faciles de encontrar		Mucho
	Mas tiempo que antes		lo aprovechamos igual y no nos afectó		Abundantes y faciles de encontrar		Mucho
	Mas tiempo que antes		lo aprovechamos igual y no nos afectó		Abundantes y faciles de encontrar		Mucho
	Mas tiempo que antes		lo aprovechamos igual y no nos afectó		Abundantes y faciles de encontrar		Mucho
	Mas tiempo que antes		lo aprovechamos igual y no nos afectó		Abundantes y faciles de encontrar		Mucho
	Mas tiempo que antes		lo aprovechamos igual y no nos afectó		Abundantes y faciles de encontrar		Mucho
	Mas tiempo que antes		lo aprovechamos igual y no nos afectó		Abundantes y faciles de encontrar		Mucho
	Mas tiempo que antes		lo aprovechamos igual y no nos afectó		Abundantes y faciles de encontrar		Mucho
	Mas tiempo que antes		lo aprovechamos igual y no nos afectó		Abundantes y faciles de encontrar		Mucho
	Mas tiempo que antes		lo aprovechamos igual y no nos afectó		Abundantes y faciles de encontrar		Mucho
	Mas tiempo que antes		lo aprovechamos igual y no nos afectó		Abundantes y faciles de encontrar		Mucho
	Mas tiempo que antes		lo aprovechamos igual y no nos afectó		Abundantes y faciles de encontrar		Mucho
	Mas tiempo que antes		lo aprovechamos igual y no nos afectó		Abundantes y faciles de encontrar		Mucho
	Mas tiempo que antes		lo aprovechamos igual y no nos afectó		Abundantes y faciles de encontrar		Mucho
	Mas tiempo que antes		lo aprovechamos igual y no nos afectó		Abundantes y faciles de encontrar		Mucho
	Mas tiempo que antes		lo aprovechamos igual y no nos afectó		Abundantes y faciles de encontrar		Mucho
	Mas tiempo que antes		lo aprovechamos igual y no nos afectó		Abundantes y faciles de encontrar		Mucho
	Mas tiempo que antes		lo aprovechamos igual y no nos afectó		Abundantes y faciles de encontrar		Mucho
	Mas tiempo que antes		lo aprovechamos igual y no nos afectó		Abundantes y faciles de encontrar		Mucho
	Mas tiempo que antes		lo aprovechamos igual y no nos afectó		Abundantes y faciles de encontrar		Mucho
	Mas tiempo que antes		lo aprovechamos igual y no nos afectó		Abundantes y faciles de encontrar		Mucho
	Mas tiempo que antes		lo aprovechamos igual y no nos afectó		Abundantes y faciles de encontrar		Mucho
	Mas tiempo que antes		lo aprovechamos igual y no nos afectó		Abundantes y faciles de encontrar		Mucho
	Mas tiempo que antes		lo aprovechamos igual y no nos afectó		Abundantes y faciles de encontrar		Mucho
	Mas tiempo que antes		lo aprovechamos igual y no nos afectó		Abundantes y faciles de encontrar		Mucho
	Mas tiempo que antes		lo aprovechamos igual y no nos afectó		Abundantes y faciles de encontrar		Mucho
	Mas tiempo que antes		lo aprovechamos igual y no nos afectó		Abundantes y faciles de encontrar		Mucho
	Mas tiempo que antes		lo aprovechamos igual y no nos afectó		Abundantes y faciles de encontrar		Mucho
	Mas tiempo que antes		lo aprovechamos igual y no nos afectó		Abundantes y faciles de encontrar		Mucho
	Menos tiempo		lo aprovechamos igual y no nos afectó		Abundantes y faciles de encontrar		Mucho
	Menos tiempo		lo aprovechamos igual y no nos afectó		Abundantes y faciles de encontrar		Mucho
	Menos tiempo		lo aprovechamos igual y no nos afectó		Abundantes y faciles de encontrar		Mucho
	Menos tiempo		lo aprovechamos igual y no nos afectó		Abundantes y faciles de encontrar		Mucho
	Menos tiempo		lo aprovechamos igual y no nos afectó		Abundantes y faciles de encontrar		Mucho
	Mas tiempo que antes		lo aprovechamos mas y aumentaron los ingresos familiares		Abundantes y faciles de encontrar		Mucho
	Mas tiempo que antes		lo aprovechamos mas y aumentaron los ingresos familiares		Abundantes y faciles de encontrar		Mucho
	Mas tiempo que antes		lo aprovechamos mas y aumentaron los ingresos familiares		Abundantes y faciles de encontrar		Mucho
	Mas tiempo que antes		lo aprovechamos mas y aumentaron los ingresos familiares		Abundantes y faciles de encontrar		Mucho
	Mas tiempo que antes		lo aprovechamos mas y aumentaron los ingresos familiares		Abundantes y faciles de encontrar		Mucho
	Mas tiempo que antes		lo aprovechamos mas y aumentaron los ingresos familiares		Abundantes y faciles de encontrar		Mucho
	Mas tiempo que antes		lo aprovechamos mas y aumentaron los ingresos familiares		Abundantes y faciles de encontrar		Mucho
	Igual		lo aprovechamos mas y mejoro la economía familiar		Abundantes y faciles de encontrar		Mucho
	Igual		lo aprovechamos mas y mejoro la economía familiar		Abundantes y faciles de encontrar		Mucho
	Mas tiempo que antes		lo aprovechamos mas y mejoro la economía familiar		Abundantes y faciles de encontrar		Mucho
	Mas tiempo que antes		lo aprovechamos mas y mejoro la economía familiar		Abundantes y faciles de encontrar		Mucho
	Mas tiempo que antes		lo aprovechamos mas y mejoro la economía familiar		Abundantes y faciles de encontrar		Mucho
	Mas tiempo que antes		lo aprovechamos mas y mejoro la economía familiar		Abundantes y faciles de encontrar		Mucho
	Mas tiempo que antes		lo aprovechamos mas y mejoro la economía familiar		Abundantes y faciles de encontrar		Mucho
	Mas tiempo que antes		lo aprovechamos mas y mejoro la economía familiar		Abundantes y faciles de encontrar		Mucho
	Mas tiempo que antes		lo aprovechamos mas y mejoro la economía familiar		Abundantes y faciles de encontrar		Mucho
	Mas tiempo que antes		lo aprovechamos mas y mejoro la economía familiar		Abundantes y faciles de encontrar		Mucho
	Mas tiempo que antes		lo aprovechamos mas y mejoro la economía familiar		Abundantes y faciles de encontrar		Mucho
	Mas tiempo que antes		lo aprovechamos mas y mejoro la economía familiar		Abundantes y faciles de encontrar		Mucho
	Mas tiempo que antes		lo aprovechamos mas y mejoro la economía familiar		Abundantes y faciles de encontrar		Mucho
	Mas tiempo que antes		lo aprovechamos mas y mejoro la economía familiar		Abundantes y faciles de encontrar		Mucho
	Mas tiempo que antes		lo aprovechamos mas y mejoro la economía familiar		Abundantes y faciles de encontrar		Mucho
	Menos tiempo		lo aprovechamos mas y mejoro la economía familiar		Abundantes y faciles de encontrar		Mucho
	Mas tiempo que antes		lo aprovechamos menos y si nos afectó		Abundantes y faciles de encontrar		Mucho
	Mas tiempo que antes		lo aprovechamos menos y si nos afectó		Abundantes y faciles de encontrar		Mucho
	Mas tiempo que antes		lo aprovechamos menos y si nos afectó		Abundantes y faciles de encontrar		Mucho
	Mas tiempo que antes		lo aprovechamos menos y si nos afectó		Abundantes y faciles de encontrar		Mucho
	Mas tiempo que antes		lo aprovechamos menos y si nos afectó		Abundantes y faciles de encontrar		Mucho
	Mas tiempo que antes		lo aprovechamos menos y si nos afectó		Abundantes y faciles de encontrar		Mucho
	Mas tiempo que antes		lo aprovechamos menos y si nos afectó		Abundantes y faciles de encontrar		Mucho
	Mas tiempo que antes		lo aprovechamos menos y si nos afectó		Abundantes y faciles de encontrar		Mucho
	Mas tiempo que antes		lo aprovechamos menos y si nos afectó		Abundantes y faciles de encontrar		Mucho
	Mas tiempo que antes		lo aprovechamos menos y si nos afectó		Abundantes y faciles de encontrar		Mucho
	Mas tiempo que antes		lo aprovechamos menos y si nos afectó		Abundantes y faciles de encontrar		Mucho
	Mas tiempo que antes		lo aprovechamos menos y si nos afectó		Abundantes y faciles de encontrar		Mucho
	Igual				Abundantes y faciles de encontrar		Mucho
	Igual		lo aprovechamos igual y no nos afectó		Escazos y difíciles de encontrar		Mucho
	Igual		lo aprovechamos igual y no nos afectó		Escazos y difíciles de encontrar		Mucho
	Igual		lo aprovechamos igual y no nos afectó		Escazos y difíciles de encontrar		Mucho
	Mas tiempo que antes		lo aprovechamos igual y no nos afectó		Escazos y difíciles de encontrar		Mucho
	Mas tiempo que antes		lo aprovechamos igual y no nos afectó		Escazos y difíciles de encontrar		Mucho
	Mas tiempo que antes		lo aprovechamos igual y no nos afectó		Escazos y difíciles de encontrar		Mucho
	Mas tiempo que antes		lo aprovechamos igual y no nos afectó		Escazos y difíciles de encontrar		Mucho
	Mas tiempo que antes		lo aprovechamos igual y no nos afectó		Escazos y difíciles de encontrar		Mucho
	Mas tiempo que antes		lo aprovechamos igual y no nos afectó		Escazos y difíciles de encontrar		Mucho
	Mas tiempo que antes		lo aprovechamos igual y no nos afectó		Escazos y difíciles de encontrar		Mucho
	Mas tiempo que antes		lo aprovechamos igual y no nos afectó		Escazos y difíciles de encontrar		Mucho
	Mas tiempo que antes		lo aprovechamos igual y no nos afectó		Escazos y difíciles de encontrar		Mucho
	Mas tiempo que antes		lo aprovechamos igual y no nos afectó		Escazos y difíciles de encontrar		Mucho
	Mas tiempo que antes		lo aprovechamos igual y no nos afectó		Escazos y difíciles de encontrar		Mucho
	Mas tiempo que antes		lo aprovechamos igual y no nos afectó		Escazos y difíciles de encontrar		Mucho
	Mas tiempo que antes		lo aprovechamos igual y no nos afectó		Escazos y difíciles de encontrar		Mucho
	Mas tiempo que antes		lo aprovechamos igual y no nos afectó		Escazos y difíciles de encontrar		Mucho
	Mas tiempo que antes		lo aprovechamos igual y no nos afectó		Escazos y difíciles de encontrar		Mucho
	Mas tiempo que antes		lo aprovechamos igual y no nos afectó		Escazos y difíciles de encontrar		Mucho
	Mas tiempo que antes		lo aprovechamos igual y no nos afectó		Escazos y difíciles de encontrar		Mucho
	Mas tiempo que antes		lo aprovechamos igual y no nos afectó		Escazos y difíciles de encontrar		Mucho
	Mas tiempo que antes		lo aprovechamos igual y no nos afectó		Escazos y difíciles de encontrar		Mucho
	Mas tiempo que antes		lo aprovechamos igual y no nos afectó		Escazos y difíciles de encontrar		Mucho
	Mas tiempo que antes		lo aprovechamos igual y no nos afectó		Escazos y difíciles de encontrar		Mucho
	Mas tiempo que antes		lo aprovechamos igual y no nos afectó		Escazos y difíciles de encontrar		Mucho
	Mas tiempo que antes		lo aprovechamos igual y no nos afectó		Escazos y difíciles de encontrar		Mucho
	Menos tiempo		lo aprovechamos igual y no nos afectó		Escazos y difíciles de encontrar		Mucho
	Menos tiempo		lo aprovechamos igual y no nos afectó		Escazos y difíciles de encontrar		Mucho
	Mas tiempo que antes		lo aprovechamos mas y aumentaron los ingresos familiares		Escazos y difíciles de encontrar		Mucho
	Mas tiempo que antes		lo aprovechamos mas y aumentaron los ingresos familiares		Escazos y difíciles de encontrar		Mucho
	Mas tiempo que antes		lo aprovechamos mas y aumentaron los ingresos familiares		Escazos y difíciles de encontrar		Mucho
	Mas tiempo que antes		lo aprovechamos mas y aumentaron los ingresos familiares		Escazos y difíciles de encontrar		Mucho
	Mas tiempo que antes		lo aprovechamos mas y aumentaron los ingresos familiares		Escazos y difíciles de encontrar		Mucho
	Mas tiempo que antes		lo aprovechamos mas y aumentaron los ingresos familiares		Escazos y difíciles de encontrar		Mucho
	Mas tiempo que antes		lo aprovechamos mas y aumentaron los ingresos familiares		Escazos y difíciles de encontrar		Mucho
	Mas tiempo que antes		lo aprovechamos mas y aumentaron los ingresos familiares		Escazos y difíciles de encontrar		Mucho
	Mas tiempo que antes		lo aprovechamos mas y aumentaron los ingresos familiares		Escazos y difíciles de encontrar		Mucho
	Igual		lo aprovechamos mas y mejoro la economía familiar		Escazos y difíciles de encontrar		Mucho
	Mas tiempo que antes		lo aprovechamos mas y mejoro la economía familiar		Escazos y difíciles de encontrar		Mucho
	Mas tiempo que antes		lo aprovechamos mas y mejoro la economía familiar		Escazos y difíciles de encontrar		Mucho
	Mas tiempo que antes		lo aprovechamos mas y mejoro la economía familiar		Escazos y difíciles de encontrar		Mucho
	Mas tiempo que antes		lo aprovechamos mas y mejoro la economía familiar		Escazos y difíciles de encontrar		Mucho
	Mas tiempo que antes		lo aprovechamos mas y mejoro la economía familiar		Escazos y difíciles de encontrar		Mucho
	Mas tiempo que antes		lo aprovechamos mas y mejoro la economía familiar		Escazos y difíciles de encontrar		Mucho
	Mas tiempo que antes		lo aprovechamos mas y mejoro la economía familiar		Escazos y difíciles de encontrar		Mucho
	Mas tiempo que antes		lo aprovechamos mas y mejoro la economía familiar		Escazos y difíciles de encontrar		Mucho
	Mas tiempo que antes		lo aprovechamos mas y mejoro la economía familiar		Escazos y difíciles de encontrar		Mucho
	Mas tiempo que antes		lo aprovechamos mas y mejoro la economía familiar		Escazos y difíciles de encontrar		Mucho
	Mas tiempo que antes		lo aprovechamos mas y mejoro la economía familiar		Escazos y difíciles de encontrar		Mucho
	Mas tiempo que antes		lo aprovechamos mas y mejoro la economía familiar		Escazos y difíciles de encontrar		Mucho
	Mas tiempo que antes		lo aprovechamos mas y mejoro la economía familiar		Escazos y difíciles de encontrar		Mucho
	Menos tiempo		lo aprovechamos mas y mejoro la economía familiar		Escazos y difíciles de encontrar		Mucho
	Menos tiempo		lo aprovechamos mas y mejoro la economía familiar		Escazos y difíciles de encontrar		Mucho
	Igual		lo aprovechamos menos y si nos afectó		Escazos y difíciles de encontrar		Mucho
	Igual		lo aprovechamos menos y si nos afectó		Escazos y difíciles de encontrar		Mucho
	Igual		lo aprovechamos menos y si nos afectó		Escazos y difíciles de encontrar		Mucho
	Igual		lo aprovechamos menos y si nos afectó		Escazos y difíciles de encontrar		Mucho
	Igual		lo aprovechamos menos y si nos afectó		Escazos y difíciles de encontrar		Mucho
	Igual		lo aprovechamos menos y si nos afectó		Escazos y difíciles de encontrar		Mucho
	Mas tiempo que antes		lo aprovechamos menos y si nos afectó		Escazos y difíciles de encontrar		Mucho
	Mas tiempo que antes		lo aprovechamos menos y si nos afectó		Escazos y difíciles de encontrar		Mucho
	Mas tiempo que antes		lo aprovechamos menos y si nos afectó		Escazos y difíciles de encontrar		Mucho
	Mas tiempo que antes		lo aprovechamos menos y si nos afectó		Escazos y difíciles de encontrar		Mucho
	Mas tiempo que antes		lo aprovechamos menos y si nos afectó		Escazos y difíciles de encontrar		Mucho
	Mas tiempo que antes		lo aprovechamos menos y si nos afectó		Escazos y difíciles de encontrar		Mucho
	Mas tiempo que antes		lo aprovechamos menos y si nos afectó		Escazos y difíciles de encontrar		Mucho
	Mas tiempo que antes		lo aprovechamos menos y si nos afectó		Escazos y difíciles de encontrar		Mucho
	Mas tiempo que antes		lo aprovechamos menos y si nos afectó		Escazos y difíciles de encontrar		Mucho
	Mas tiempo que antes		lo aprovechamos menos y si nos afectó		Escazos y difíciles de encontrar		Mucho
	Mas tiempo que antes		lo aprovechamos menos y si nos afectó		Escazos y difíciles de encontrar		Mucho
	Mas tiempo que antes		lo aprovechamos menos y si nos afectó		Escazos y difíciles de encontrar		Mucho
	Mas tiempo que antes		lo aprovechamos menos y si nos afectó		Escazos y difíciles de encontrar		Mucho
	Mas tiempo que antes		lo aprovechamos menos y si nos afectó		Escazos y difíciles de encontrar		Mucho
	Mas tiempo que antes		lo aprovechamos menos y si nos afectó		Escazos y difíciles de encontrar		Mucho
	Mas tiempo que antes		lo aprovechamos menos y si nos afectó		Escazos y difíciles de encontrar		Mucho
	Mas tiempo que antes		lo aprovechamos menos y si nos afectó		Escazos y difíciles de encontrar		Mucho
	Mas tiempo que antes		lo aprovechamos menos y si nos afectó		Escazos y difíciles de encontrar		Mucho
	Mas tiempo que antes		lo aprovechamos menos y si nos afectó		Escazos y difíciles de encontrar		Mucho
	Mas tiempo que antes		lo aprovechamos menos y si nos afectó		Escazos y difíciles de encontrar		Mucho
	Mas tiempo que antes		lo aprovechamos menos y si nos afectó		Escazos y difíciles de encontrar		Mucho
	Mas tiempo que antes		lo aprovechamos menos y si nos afectó		Escazos y difíciles de encontrar		Mucho
	Mas tiempo que antes		lo aprovechamos menos y si nos afectó		Escazos y difíciles de encontrar		Mucho
	Mas tiempo que antes		lo aprovechamos menos y si nos afectó		Escazos y difíciles de encontrar		Mucho
	Mas tiempo que antes		lo aprovechamos menos y si nos afectó		Escazos y difíciles de encontrar		Mucho
	Mas tiempo que antes		lo aprovechamos menos y si nos afectó		Escazos y difíciles de encontrar		Mucho
	Mas tiempo que antes		lo aprovechamos menos y si nos afectó		Escazos y difíciles de encontrar		Mucho
	Mas tiempo que antes		lo aprovechamos menos y si nos afectó		Escazos y difíciles de encontrar		Mucho
	Mas tiempo que antes		lo aprovechamos menos y si nos afectó		Escazos y difíciles de encontrar		Mucho
	Mas tiempo que antes		lo aprovechamos menos y si nos afectó		Escazos y difíciles de encontrar		Mucho
	Mas tiempo que antes		lo aprovechamos menos y si nos afectó		Escazos y difíciles de encontrar		Mucho
	Mas tiempo que antes		lo aprovechamos menos y si nos afectó		Escazos y difíciles de encontrar		Mucho
	Mas tiempo que antes		lo aprovechamos menos y si nos afectó		Escazos y difíciles de encontrar		Mucho
	Mas tiempo que antes		lo aprovechamos menos y si nos afectó		Escazos y difíciles de encontrar		Mucho
	Mas tiempo que antes		lo aprovechamos menos y si nos afectó		Escazos y difíciles de encontrar		Mucho
	Mas tiempo que antes		lo aprovechamos menos y si nos afectó		Escazos y difíciles de encontrar		Mucho
	Mas tiempo que antes		lo aprovechamos menos y si nos afectó		Escazos y difíciles de encontrar		Mucho
	Mas tiempo que antes		lo aprovechamos menos y si nos afectó		Escazos y difíciles de encontrar		Mucho
	Mas tiempo que antes		lo aprovechamos menos y si nos afectó		Escazos y difíciles de encontrar		Mucho
	Mas tiempo que antes		lo aprovechamos menos y si nos afectó		Escazos y difíciles de encontrar		Mucho
	Mas tiempo que antes		lo aprovechamos menos y si nos afectó		Escazos y difíciles de encontrar		Mucho
	Mas tiempo que antes		lo aprovechamos menos y si nos afectó		Escazos y difíciles de encontrar		Mucho
	Mas tiempo que antes		lo aprovechamos menos y si nos afectó		Escazos y difíciles de encontrar		Mucho
	Mas tiempo que antes		lo aprovechamos menos y si nos afectó		Escazos y difíciles de encontrar		Mucho
	Mas tiempo que antes		lo aprovechamos menos y si nos afectó		Escazos y difíciles de encontrar		Mucho
	Mas tiempo que antes		lo aprovechamos menos y si nos afectó		Escazos y difíciles de encontrar		Mucho
	Mas tiempo que antes		lo aprovechamos menos y si nos afectó		Escazos y difíciles de encontrar		Mucho
	Mas tiempo que antes		lo aprovechamos menos y si nos afectó		Escazos y difíciles de encontrar		Mucho
	Mas tiempo que antes		lo aprovechamos menos y si nos afectó		Escazos y difíciles de encontrar		Mucho
	Mas tiempo que antes		lo aprovechamos menos y si nos afectó		Escazos y difíciles de encontrar		Mucho
	Mas tiempo que antes		lo aprovechamos menos y si nos afectó		Escazos y difíciles de encontrar		Mucho
	Mas tiempo que antes		lo aprovechamos menos y si nos afectó		Escazos y difíciles de encontrar		Mucho
	Mas tiempo que antes		lo aprovechamos menos y si nos afectó		Escazos y difíciles de encontrar		Mucho
	Mas tiempo que antes		lo aprovechamos menos y si nos afectó		Escazos y difíciles de encontrar		Mucho
	Mas tiempo que antes		lo aprovechamos menos y si nos afectó		Escazos y difíciles de encontrar		Mucho
	Mas tiempo que antes		lo aprovechamos menos y si nos afectó		Escazos y difíciles de encontrar		Mucho
	Menos tiempo		lo aprovechamos menos y si nos afectó		Escazos y difíciles de encontrar		Mucho
	Menos tiempo		lo aprovechamos menos y si nos afectó		Escazos y difíciles de encontrar		Mucho
	Menos tiempo		lo aprovechamos menos y si nos afectó		Escazos y difíciles de encontrar		Mucho
	Igual		lo aprovechamos igual y no nos afectó		Moderadamente abundantes		Mucho
	Igual		lo aprovechamos igual y no nos afectó		Moderadamente abundantes		Mucho
	Igual		lo aprovechamos igual y no nos afectó		Moderadamente abundantes		Mucho
	Igual		lo aprovechamos igual y no nos afectó		Moderadamente abundantes		Mucho
	Igual		lo aprovechamos igual y no nos afectó		Moderadamente abundantes		Mucho
	Igual		lo aprovechamos igual y no nos afectó		Moderadamente abundantes		Mucho
	Igual		lo aprovechamos igual y no nos afectó		Moderadamente abundantes		Mucho
	Igual		lo aprovechamos igual y no nos afectó		Moderadamente abundantes		Mucho
	Igual		lo aprovechamos igual y no nos afectó		Moderadamente abundantes		Mucho
	Igual		lo aprovechamos igual y no nos afectó		Moderadamente abundantes		Mucho
	Igual		lo aprovechamos igual y no nos afectó		Moderadamente abundantes		Mucho
	Igual		lo aprovechamos igual y no nos afectó		Moderadamente abundantes		Mucho
	Igual		lo aprovechamos igual y no nos afectó		Moderadamente abundantes		Mucho
	Igual		lo aprovechamos igual y no nos afectó		Moderadamente abundantes		Mucho
	Igual		lo aprovechamos igual y no nos afectó		Moderadamente abundantes		Mucho
	Mas tiempo que antes		lo aprovechamos igual y no nos afectó		Moderadamente abundantes		Mucho
	Mas tiempo que antes		lo aprovechamos igual y no nos afectó		Moderadamente abundantes		Mucho
	Mas tiempo que antes		lo aprovechamos igual y no nos afectó		Moderadamente abundantes		Mucho
	Mas tiempo que antes		lo aprovechamos igual y no nos afectó		Moderadamente abundantes		Mucho
	Mas tiempo que antes		lo aprovechamos igual y no nos afectó		Moderadamente abundantes		Mucho
	Mas tiempo que antes		lo aprovechamos igual y no nos afectó		Moderadamente abundantes		Mucho
	Mas tiempo que antes		lo aprovechamos igual y no nos afectó		Moderadamente abundantes		Mucho
	Mas tiempo que antes		lo aprovechamos igual y no nos afectó		Moderadamente abundantes		Mucho
	Mas tiempo que antes		lo aprovechamos igual y no nos afectó		Moderadamente abundantes		Mucho
	Mas tiempo que antes		lo aprovechamos igual y no nos afectó		Moderadamente abundantes		Mucho
	Mas tiempo que antes		lo aprovechamos igual y no nos afectó		Moderadamente abundantes		Mucho
	Mas tiempo que antes		lo aprovechamos igual y no nos afectó		Moderadamente abundantes		Mucho
	Mas tiempo que antes		lo aprovechamos igual y no nos afectó		Moderadamente abundantes		Mucho
	Mas tiempo que antes		lo aprovechamos igual y no nos afectó		Moderadamente abundantes		Mucho
	Mas tiempo que antes		lo aprovechamos igual y no nos afectó		Moderadamente abundantes		Mucho
	Mas tiempo que antes		lo aprovechamos igual y no nos afectó		Moderadamente abundantes		Mucho
	Mas tiempo que antes		lo aprovechamos igual y no nos afectó		Moderadamente abundantes		Mucho
	Mas tiempo que antes		lo aprovechamos igual y no nos afectó		Moderadamente abundantes		Mucho
	Mas tiempo que antes		lo aprovechamos igual y no nos afectó		Moderadamente abundantes		Mucho
	Mas tiempo que antes		lo aprovechamos igual y no nos afectó		Moderadamente abundantes		Mucho
	Mas tiempo que antes		lo aprovechamos igual y no nos afectó		Moderadamente abundantes		Mucho
	Mas tiempo que antes		lo aprovechamos igual y no nos afectó		Moderadamente abundantes		Mucho
	Mas tiempo que antes		lo aprovechamos igual y no nos afectó		Moderadamente abundantes		Mucho
	Mas tiempo que antes		lo aprovechamos igual y no nos afectó		Moderadamente abundantes		Mucho
	Mas tiempo que antes		lo aprovechamos igual y no nos afectó		Moderadamente abundantes		Mucho
	Mas tiempo que antes		lo aprovechamos igual y no nos afectó		Moderadamente abundantes		Mucho
	Mas tiempo que antes		lo aprovechamos igual y no nos afectó		Moderadamente abundantes		Mucho
	Mas tiempo que antes		lo aprovechamos igual y no nos afectó		Moderadamente abundantes		Mucho
	Mas tiempo que antes		lo aprovechamos igual y no nos afectó		Moderadamente abundantes		Mucho
	Mas tiempo que antes		lo aprovechamos igual y no nos afectó		Moderadamente abundantes		Mucho
	Mas tiempo que antes		lo aprovechamos igual y no nos afectó		Moderadamente abundantes		Mucho
	Mas tiempo que antes		lo aprovechamos igual y no nos afectó		Moderadamente abundantes		Mucho
	Mas tiempo que antes		lo aprovechamos igual y no nos afectó		Moderadamente abundantes		Mucho
	Mas tiempo que antes		lo aprovechamos igual y no nos afectó		Moderadamente abundantes		Mucho
	Mas tiempo que antes		lo aprovechamos igual y no nos afectó		Moderadamente abundantes		Mucho
	Mas tiempo que antes		lo aprovechamos igual y no nos afectó		Moderadamente abundantes		Mucho
	Mas tiempo que antes		lo aprovechamos igual y no nos afectó		Moderadamente abundantes		Mucho
	Mas tiempo que antes		lo aprovechamos igual y no nos afectó		Moderadamente abundantes		Mucho
	Mas tiempo que antes		lo aprovechamos igual y no nos afectó		Moderadamente abundantes		Mucho
	Mas tiempo que antes		lo aprovechamos igual y no nos afectó		Moderadamente abundantes		Mucho
	Mas tiempo que antes		lo aprovechamos igual y no nos afectó		Moderadamente abundantes		Mucho
	Mas tiempo que antes		lo aprovechamos igual y no nos afectó		Moderadamente abundantes		Mucho
	Mas tiempo que antes		lo aprovechamos igual y no nos afectó		Moderadamente abundantes		Mucho
	Mas tiempo que antes		lo aprovechamos igual y no nos afectó		Moderadamente abundantes		Mucho
	Mas tiempo que antes		lo aprovechamos igual y no nos afectó		Moderadamente abundantes		Mucho
	Mas tiempo que antes		lo aprovechamos igual y no nos afectó		Moderadamente abundantes		Mucho
	Mas tiempo que antes		lo aprovechamos igual y no nos afectó		Moderadamente abundantes		Mucho
	Mas tiempo que antes		lo aprovechamos igual y no nos afectó		Moderadamente abundantes		Mucho
	Mas tiempo que antes		lo aprovechamos igual y no nos afectó		Moderadamente abundantes		Mucho
	Mas tiempo que antes		lo aprovechamos igual y no nos afectó		Moderadamente abundantes		Mucho
	Mas tiempo que antes		lo aprovechamos igual y no nos afectó		Moderadamente abundantes		Mucho
	Mas tiempo que antes		lo aprovechamos igual y no nos afectó		Moderadamente abundantes		Mucho
	Mas tiempo que antes		lo aprovechamos igual y no nos afectó		Moderadamente abundantes		Mucho
	Mas tiempo que antes		lo aprovechamos igual y no nos afectó		Moderadamente abundantes		Mucho
	Mas tiempo que antes		lo aprovechamos igual y no nos afectó		Moderadamente abundantes		Mucho
	Mas tiempo que antes		lo aprovechamos igual y no nos afectó		Moderadamente abundantes		Mucho
	Mas tiempo que antes		lo aprovechamos igual y no nos afectó		Moderadamente abundantes		Mucho
	Mas tiempo que antes		lo aprovechamos igual y no nos afectó		Moderadamente abundantes		Mucho
	Mas tiempo que antes		lo aprovechamos igual y no nos afectó		Moderadamente abundantes		Mucho
	Mas tiempo que antes		lo aprovechamos igual y no nos afectó		Moderadamente abundantes		Mucho
	Mas tiempo que antes		lo aprovechamos igual y no nos afectó		Moderadamente abundantes		Mucho
	Mas tiempo que antes		lo aprovechamos igual y no nos afectó		Moderadamente abundantes		Mucho
	Mas tiempo que antes		lo aprovechamos igual y no nos afectó		Moderadamente abundantes		Mucho
	Mas tiempo que antes		lo aprovechamos igual y no nos afectó		Moderadamente abundantes		Mucho
	Mas tiempo que antes		lo aprovechamos igual y no nos afectó		Moderadamente abundantes		Mucho
	Mas tiempo que antes		lo aprovechamos igual y no nos afectó		Moderadamente abundantes		Mucho
	Mas tiempo que antes		lo aprovechamos igual y no nos afectó		Moderadamente abundantes		Mucho
	Mas tiempo que antes		lo aprovechamos igual y no nos afectó		Moderadamente abundantes		Mucho
	Mas tiempo que antes		lo aprovechamos igual y no nos afectó		Moderadamente abundantes		Mucho
	Mas tiempo que antes		lo aprovechamos igual y no nos afectó		Moderadamente abundantes		Mucho
	Mas tiempo que antes		lo aprovechamos igual y no nos afectó		Moderadamente abundantes		Mucho
	Mas tiempo que antes		lo aprovechamos igual y no nos afectó		Moderadamente abundantes		Mucho
	Mas tiempo que antes		lo aprovechamos igual y no nos afectó		Moderadamente abundantes		Mucho
	Mas tiempo que antes		lo aprovechamos igual y no nos afectó		Moderadamente abundantes		Mucho
	Mas tiempo que antes		lo aprovechamos igual y no nos afectó		Moderadamente abundantes		Mucho
	Mas tiempo que antes		lo aprovechamos igual y no nos afectó		Moderadamente abundantes		Mucho
	Mas tiempo que antes		lo aprovechamos igual y no nos afectó		Moderadamente abundantes		Mucho
	Mas tiempo que antes		lo aprovechamos igual y no nos afectó		Moderadamente abundantes		Mucho
	Mas tiempo que antes		lo aprovechamos igual y no nos afectó		Moderadamente abundantes		Mucho
	Mas tiempo que antes		lo aprovechamos igual y no nos afectó		Moderadamente abundantes		Mucho
	Mas tiempo que antes		lo aprovechamos igual y no nos afectó		Moderadamente abundantes		Mucho
	Mas tiempo que antes		lo aprovechamos igual y no nos afectó		Moderadamente abundantes		Mucho
	Mas tiempo que antes		lo aprovechamos igual y no nos afectó		Moderadamente abundantes		Mucho
	Mas tiempo que antes		lo aprovechamos igual y no nos afectó		Moderadamente abundantes		Mucho
	Mas tiempo que antes		lo aprovechamos igual y no nos afectó		Moderadamente abundantes		Mucho
	Mas tiempo que antes		lo aprovechamos igual y no nos afectó		Moderadamente abundantes		Mucho
	Mas tiempo que antes		lo aprovechamos igual y no nos afectó		Moderadamente abundantes		Mucho
	Mas tiempo que antes		lo aprovechamos igual y no nos afectó		Moderadamente abundantes		Mucho
	Mas tiempo que antes		lo aprovechamos igual y no nos afectó		Moderadamente abundantes		Mucho
	Mas tiempo que antes		lo aprovechamos igual y no nos afectó		Moderadamente abundantes		Mucho
	Mas tiempo que antes		lo aprovechamos igual y no nos afectó		Moderadamente abundantes		Mucho
	Mas tiempo que antes		lo aprovechamos igual y no nos afectó		Moderadamente abundantes		Mucho
	Mas tiempo que antes		lo aprovechamos igual y no nos afectó		Moderadamente abundantes		Mucho
	Mas tiempo que antes		lo aprovechamos igual y no nos afectó		Moderadamente abundantes		Mucho
	Mas tiempo que antes		lo aprovechamos igual y no nos afectó		Moderadamente abundantes		Mucho
	Mas tiempo que antes		lo aprovechamos igual y no nos afectó		Moderadamente abundantes		Mucho
	Mas tiempo que antes		lo aprovechamos igual y no nos afectó		Moderadamente abundantes		Mucho
	Mas tiempo que antes		lo aprovechamos igual y no nos afectó		Moderadamente abundantes		Mucho
	Mas tiempo que antes		lo aprovechamos igual y no nos afectó		Moderadamente abundantes		Mucho
	Mas tiempo que antes		lo aprovechamos igual y no nos afectó		Moderadamente abundantes		Mucho
	Mas tiempo que antes		lo aprovechamos igual y no nos afectó		Moderadamente abundantes		Mucho
	Mas tiempo que antes		lo aprovechamos igual y no nos afectó		Moderadamente abundantes		Mucho
	Mas tiempo que antes		lo aprovechamos igual y no nos afectó		Moderadamente abundantes		Mucho
	Mas tiempo que antes		lo aprovechamos igual y no nos afectó		Moderadamente abundantes		Mucho
	Mas tiempo que antes		lo aprovechamos igual y no nos afectó		Moderadamente abundantes		Mucho
	Mas tiempo que antes		lo aprovechamos igual y no nos afectó		Moderadamente abundantes		Mucho
	Mas tiempo que antes		lo aprovechamos igual y no nos afectó		Moderadamente abundantes		Mucho
	Mas tiempo que antes		lo aprovechamos igual y no nos afectó		Moderadamente abundantes		Mucho
	Mas tiempo que antes		lo aprovechamos igual y no nos afectó		Moderadamente abundantes		Mucho
	Mas tiempo que antes		lo aprovechamos igual y no nos afectó		Moderadamente abundantes		Mucho
	Mas tiempo que antes		lo aprovechamos igual y no nos afectó		Moderadamente abundantes		Mucho
	Mas tiempo que antes		lo aprovechamos igual y no nos afectó		Moderadamente abundantes		Mucho
	Mas tiempo que antes		lo aprovechamos igual y no nos afectó		Moderadamente abundantes		Mucho
	Mas tiempo que antes		lo aprovechamos igual y no nos afectó		Moderadamente abundantes		Mucho
	Mas tiempo que antes		lo aprovechamos igual y no nos afectó		Moderadamente abundantes		Mucho
	Mas tiempo que antes		lo aprovechamos igual y no nos afectó		Moderadamente abundantes		Mucho
	Mas tiempo que antes		lo aprovechamos igual y no nos afectó		Moderadamente abundantes		Mucho
	Mas tiempo que antes		lo aprovechamos igual y no nos afectó		Moderadamente abundantes		Mucho
	Mas tiempo que antes		lo aprovechamos igual y no nos afectó		Moderadamente abundantes		Mucho
	Mas tiempo que antes		lo aprovechamos igual y no nos afectó		Moderadamente abundantes		Mucho
	Mas tiempo que antes		lo aprovechamos igual y no nos afectó		Moderadamente abundantes		Mucho
	Mas tiempo que antes		lo aprovechamos igual y no nos afectó		Moderadamente abundantes		Mucho
	Mas tiempo que antes		lo aprovechamos igual y no nos afectó		Moderadamente abundantes		Mucho
	Mas tiempo que antes		lo aprovechamos igual y no nos afectó		Moderadamente abundantes		Mucho
	Mas tiempo que antes		lo aprovechamos igual y no nos afectó		Moderadamente abundantes		Mucho
	Mas tiempo que antes		lo aprovechamos igual y no nos afectó		Moderadamente abundantes		Mucho
	Mas tiempo que antes		lo aprovechamos igual y no nos afectó		Moderadamente abundantes		Mucho
	Menos tiempo		lo aprovechamos igual y no nos afectó		Moderadamente abundantes		Mucho
	Menos tiempo		lo aprovechamos igual y no nos afectó		Moderadamente abundantes		Mucho
	Menos tiempo		lo aprovechamos igual y no nos afectó		Moderadamente abundantes		Mucho
	Menos tiempo		lo aprovechamos igual y no nos afectó		Moderadamente abundantes		Mucho
	Menos tiempo		lo aprovechamos igual y no nos afectó		Moderadamente abundantes		Mucho
	Menos tiempo		lo aprovechamos igual y no nos afectó		Moderadamente abundantes		Mucho
	Menos tiempo		lo aprovechamos igual y no nos afectó		Moderadamente abundantes		Mucho
	Menos tiempo		lo aprovechamos igual y no nos afectó		Moderadamente abundantes		Mucho
	Menos tiempo		lo aprovechamos igual y no nos afectó		Moderadamente abundantes		Mucho
	Mas tiempo que antes		lo aprovechamos mas y aumentaron los ingresos familiares		Moderadamente abundantes		Mucho
	Mas tiempo que antes		lo aprovechamos mas y aumentaron los ingresos familiares		Moderadamente abundantes		Mucho
	Mas tiempo que antes		lo aprovechamos mas y aumentaron los ingresos familiares		Moderadamente abundantes		Mucho
	Mas tiempo que antes		lo aprovechamos mas y aumentaron los ingresos familiares		Moderadamente abundantes		Mucho
	Mas tiempo que antes		lo aprovechamos mas y aumentaron los ingresos familiares		Moderadamente abundantes		Mucho
	Mas tiempo que antes		lo aprovechamos mas y aumentaron los ingresos familiares		Moderadamente abundantes		Mucho
	Mas tiempo que antes		lo aprovechamos mas y aumentaron los ingresos familiares		Moderadamente abundantes		Mucho
	Mas tiempo que antes		lo aprovechamos mas y aumentaron los ingresos familiares		Moderadamente abundantes		Mucho
	Mas tiempo que antes		lo aprovechamos mas y aumentaron los ingresos familiares		Moderadamente abundantes		Mucho
	Mas tiempo que antes		lo aprovechamos mas y aumentaron los ingresos familiares		Moderadamente abundantes		Mucho
	Mas tiempo que antes		lo aprovechamos mas y aumentaron los ingresos familiares		Moderadamente abundantes		Mucho
	Mas tiempo que antes		lo aprovechamos mas y aumentaron los ingresos familiares		Moderadamente abundantes		Mucho
	Mas tiempo que antes		lo aprovechamos mas y aumentaron los ingresos familiares		Moderadamente abundantes		Mucho
	Mas tiempo que antes		lo aprovechamos mas y aumentaron los ingresos familiares		Moderadamente abundantes		Mucho
	Mas tiempo que antes		lo aprovechamos mas y aumentaron los ingresos familiares		Moderadamente abundantes		Mucho
	Mas tiempo que antes		lo aprovechamos mas y aumentaron los ingresos familiares		Moderadamente abundantes		Mucho
	Mas tiempo que antes		lo aprovechamos mas y aumentaron los ingresos familiares		Moderadamente abundantes		Mucho
	Mas tiempo que antes		lo aprovechamos mas y aumentaron los ingresos familiares		Moderadamente abundantes		Mucho
	Mas tiempo que antes		lo aprovechamos mas y aumentaron los ingresos familiares		Moderadamente abundantes		Mucho
	Mas tiempo que antes		lo aprovechamos mas y aumentaron los ingresos familiares		Moderadamente abundantes		Mucho
	Mas tiempo que antes		lo aprovechamos mas y aumentaron los ingresos familiares		Moderadamente abundantes		Mucho
	Mas tiempo que antes		lo aprovechamos mas y aumentaron los ingresos familiares		Moderadamente abundantes		Mucho
	Mas tiempo que antes		lo aprovechamos mas y aumentaron los ingresos familiares		Moderadamente abundantes		Mucho
	Menos tiempo		lo aprovechamos mas y aumentaron los ingresos familiares		Moderadamente abundantes		Mucho
	Menos tiempo		lo aprovechamos mas y aumentaron los ingresos familiares		Moderadamente abundantes		Mucho
	Igual		lo aprovechamos mas y mejoro la economía familiar		Moderadamente abundantes		Mucho
	Igual		lo aprovechamos mas y mejoro la economía familiar		Moderadamente abundantes		Mucho
	Mas tiempo que antes		lo aprovechamos mas y mejoro la economía familiar		Moderadamente abundantes		Mucho
	Mas tiempo que antes		lo aprovechamos mas y mejoro la economía familiar		Moderadamente abundantes		Mucho
	Mas tiempo que antes		lo aprovechamos mas y mejoro la economía familiar		Moderadamente abundantes		Mucho
	Mas tiempo que antes		lo aprovechamos mas y mejoro la economía familiar		Moderadamente abundantes		Mucho
	Mas tiempo que antes		lo aprovechamos mas y mejoro la economía familiar		Moderadamente abundantes		Mucho
	Mas tiempo que antes		lo aprovechamos mas y mejoro la economía familiar		Moderadamente abundantes		Mucho
	Mas tiempo que antes		lo aprovechamos mas y mejoro la economía familiar		Moderadamente abundantes		Mucho
	Mas tiempo que antes		lo aprovechamos mas y mejoro la economía familiar		Moderadamente abundantes		Mucho
	Mas tiempo que antes		lo aprovechamos mas y mejoro la economía familiar		Moderadamente abundantes		Mucho
	Mas tiempo que antes		lo aprovechamos mas y mejoro la economía familiar		Moderadamente abundantes		Mucho
	Mas tiempo que antes		lo aprovechamos mas y mejoro la economía familiar		Moderadamente abundantes		Mucho
	Mas tiempo que antes		lo aprovechamos mas y mejoro la economía familiar		Moderadamente abundantes		Mucho
	Mas tiempo que antes		lo aprovechamos mas y mejoro la economía familiar		Moderadamente abundantes		Mucho
	Mas tiempo que antes		lo aprovechamos mas y mejoro la economía familiar		Moderadamente abundantes		Mucho
	Mas tiempo que antes		lo aprovechamos mas y mejoro la economía familiar		Moderadamente abundantes		Mucho
	Mas tiempo que antes		lo aprovechamos mas y mejoro la economía familiar		Moderadamente abundantes		Mucho
	Mas tiempo que antes		lo aprovechamos mas y mejoro la economía familiar		Moderadamente abundantes		Mucho
	Mas tiempo que antes		lo aprovechamos mas y mejoro la economía familiar		Moderadamente abundantes		Mucho
	Mas tiempo que antes		lo aprovechamos mas y mejoro la economía familiar		Moderadamente abundantes		Mucho
	Mas tiempo que antes		lo aprovechamos mas y mejoro la economía familiar		Moderadamente abundantes		Mucho
	Mas tiempo que antes		lo aprovechamos mas y mejoro la economía familiar		Moderadamente abundantes		Mucho
	Mas tiempo que antes		lo aprovechamos mas y mejoro la economía familiar		Moderadamente abundantes		Mucho
	Mas tiempo que antes		lo aprovechamos mas y mejoro la economía familiar		Moderadamente abundantes		Mucho
	Mas tiempo que antes		lo aprovechamos mas y mejoro la economía familiar		Moderadamente abundantes		Mucho
	Mas tiempo que antes		lo aprovechamos mas y mejoro la economía familiar		Moderadamente abundantes		Mucho
	Mas tiempo que antes		lo aprovechamos mas y mejoro la economía familiar		Moderadamente abundantes		Mucho
	Mas tiempo que antes		lo aprovechamos mas y mejoro la economía familiar		Moderadamente abundantes		Mucho
	Menos tiempo		lo aprovechamos mas y mejoro la economía familiar		Moderadamente abundantes		Mucho
	Menos tiempo		lo aprovechamos mas y mejoro la economía familiar		Moderadamente abundantes		Mucho
	Igual		lo aprovechamos menos y si nos afectó		Moderadamente abundantes		Mucho
	Igual		lo aprovechamos menos y si nos afectó		Moderadamente abundantes		Mucho
	Igual		lo aprovechamos menos y si nos afectó		Moderadamente abundantes		Mucho
	Mas tiempo que antes		lo aprovechamos menos y si nos afectó		Moderadamente abundantes		Mucho
	Mas tiempo que antes		lo aprovechamos menos y si nos afectó		Moderadamente abundantes		Mucho
	Mas tiempo que antes		lo aprovechamos menos y si nos afectó		Moderadamente abundantes		Mucho
	Mas tiempo que antes		lo aprovechamos menos y si nos afectó		Moderadamente abundantes		Mucho
	Mas tiempo que antes		lo aprovechamos menos y si nos afectó		Moderadamente abundantes		Mucho
	Mas tiempo que antes		lo aprovechamos menos y si nos afectó		Moderadamente abundantes		Mucho
	Mas tiempo que antes		lo aprovechamos menos y si nos afectó		Moderadamente abundantes		Mucho
	Mas tiempo que antes		lo aprovechamos menos y si nos afectó		Moderadamente abundantes		Mucho
	Mas tiempo que antes		lo aprovechamos menos y si nos afectó		Moderadamente abundantes		Mucho
	Mas tiempo que antes		lo aprovechamos menos y si nos afectó		Moderadamente abundantes		Mucho
	Mas tiempo que antes		lo aprovechamos menos y si nos afectó		Moderadamente abundantes		Mucho
	Mas tiempo que antes		lo aprovechamos menos y si nos afectó		Moderadamente abundantes		Mucho
	Mas tiempo que antes		lo aprovechamos menos y si nos afectó		Moderadamente abundantes		Mucho
	Mas tiempo que antes		lo aprovechamos menos y si nos afectó		Moderadamente abundantes		Mucho
	Mas tiempo que antes		lo aprovechamos menos y si nos afectó		Moderadamente abundantes		Mucho
	Mas tiempo que antes		lo aprovechamos menos y si nos afectó		Moderadamente abundantes		Mucho
	Mas tiempo que antes		lo aprovechamos menos y si nos afectó		Moderadamente abundantes		Mucho
	Mas tiempo que antes		lo aprovechamos menos y si nos afectó		Moderadamente abundantes		Mucho
	Mas tiempo que antes		lo aprovechamos menos y si nos afectó		Moderadamente abundantes		Mucho
	Mas tiempo que antes		lo aprovechamos menos y si nos afectó		Moderadamente abundantes		Mucho
	Mas tiempo que antes		lo aprovechamos menos y si nos afectó		Moderadamente abundantes		Mucho
	Mas tiempo que antes		lo aprovechamos menos y si nos afectó		Moderadamente abundantes		Mucho
	Mas tiempo que antes		lo aprovechamos menos y si nos afectó		Moderadamente abundantes		Mucho
	Mas tiempo que antes		lo aprovechamos menos y si nos afectó		Moderadamente abundantes		Mucho
	Mas tiempo que antes		lo aprovechamos menos y si nos afectó		Moderadamente abundantes		Mucho
	Mas tiempo que antes		lo aprovechamos menos y si nos afectó		Moderadamente abundantes		Mucho
	Mas tiempo que antes		lo aprovechamos menos y si nos afectó		Moderadamente abundantes		Mucho
	Mas tiempo que antes		lo aprovechamos menos y si nos afectó		Moderadamente abundantes		Mucho
	Mas tiempo que antes		lo aprovechamos menos y si nos afectó		Moderadamente abundantes		Mucho
	Mas tiempo que antes		lo aprovechamos menos y si nos afectó		Moderadamente abundantes		Mucho
	Mas tiempo que antes		lo aprovechamos menos y si nos afectó		Moderadamente abundantes		Mucho
	Mas tiempo que antes		lo aprovechamos menos y si nos afectó		Moderadamente abundantes		Mucho
	Mas tiempo que antes		lo aprovechamos menos y si nos afectó		Moderadamente abundantes		Mucho
	Mas tiempo que antes		lo aprovechamos menos y si nos afectó		Moderadamente abundantes		Mucho
	Mas tiempo que antes		lo aprovechamos menos y si nos afectó		Moderadamente abundantes		Mucho
	Mas tiempo que antes		lo aprovechamos menos y si nos afectó		Moderadamente abundantes		Mucho
	Mas tiempo que antes		lo aprovechamos menos y si nos afectó		Moderadamente abundantes		Mucho
	Mas tiempo que antes		lo aprovechamos menos y si nos afectó		Moderadamente abundantes		Mucho
	Mas tiempo que antes		lo aprovechamos menos y si nos afectó		Moderadamente abundantes		Mucho
	Mas tiempo que antes		lo aprovechamos menos y si nos afectó		Moderadamente abundantes		Mucho
	Mas tiempo que antes		lo aprovechamos menos y si nos afectó		Moderadamente abundantes		Mucho
	Mas tiempo que antes		lo aprovechamos menos y si nos afectó		Moderadamente abundantes		Mucho
	Mas tiempo que antes		lo aprovechamos menos y si nos afectó		Moderadamente abundantes		Mucho
	Mas tiempo que antes		lo aprovechamos menos y si nos afectó		Moderadamente abundantes		Mucho
	Mas tiempo que antes		lo aprovechamos menos y si nos afectó		Moderadamente abundantes		Mucho
	Menos tiempo		lo aprovechamos menos y si nos afectó		Moderadamente abundantes		Mucho
	Menos tiempo		lo aprovechamos menos y si nos afectó		Moderadamente abundantes		Mucho
	Menos tiempo		lo aprovechamos menos y si nos afectó		Moderadamente abundantes		Mucho
	Menos tiempo		lo aprovechamos menos y si nos afectó		Moderadamente abundantes		Mucho
	Menos tiempo		lo aprovechamos menos y si nos afectó		Moderadamente abundantes		Mucho
	Menos tiempo		lo aprovechamos menos y si nos afectó		Moderadamente abundantes		Mucho
	Igual		lo aprovechamos igual y no nos afectó		Abundantes y faciles de encontrar		Poco
	Igual		lo aprovechamos igual y no nos afectó		Abundantes y faciles de encontrar		Poco
	Mas tiempo que antes		lo aprovechamos igual y no nos afectó		Abundantes y faciles de encontrar		Poco
	Mas tiempo que antes		lo aprovechamos igual y no nos afectó		Abundantes y faciles de encontrar		Poco
	Mas tiempo que antes		lo aprovechamos igual y no nos afectó		Abundantes y faciles de encontrar		Poco
	Mas tiempo que antes		lo aprovechamos igual y no nos afectó		Abundantes y faciles de encontrar		Poco
	Mas tiempo que antes		lo aprovechamos igual y no nos afectó		Abundantes y faciles de encontrar		Poco
	Mas tiempo que antes		lo aprovechamos igual y no nos afectó		Abundantes y faciles de encontrar		Poco
	Mas tiempo que antes		lo aprovechamos igual y no nos afectó		Abundantes y faciles de encontrar		Poco
	Mas tiempo que antes		lo aprovechamos igual y no nos afectó		Abundantes y faciles de encontrar		Poco
	Mas tiempo que antes		lo aprovechamos igual y no nos afectó		Abundantes y faciles de encontrar		Poco
	Mas tiempo que antes		lo aprovechamos igual y no nos afectó		Abundantes y faciles de encontrar		Poco
	Mas tiempo que antes		lo aprovechamos igual y no nos afectó		Abundantes y faciles de encontrar		Poco
	Menos tiempo		lo aprovechamos igual y no nos afectó		Abundantes y faciles de encontrar		Poco
	Menos tiempo		lo aprovechamos igual y no nos afectó		Abundantes y faciles de encontrar		Poco
	Mas tiempo que antes		lo aprovechamos mas y mejoro la economía familiar		Abundantes y faciles de encontrar		Poco
	Mas tiempo que antes		lo aprovechamos menos y si nos afectó		Abundantes y faciles de encontrar		Poco
	Menos tiempo		lo aprovechamos menos y si nos afectó		Abundantes y faciles de encontrar		Poco
	Igual		lo aprovechamos igual y no nos afectó		Escazos y difíciles de encontrar		Poco
	Igual		lo aprovechamos igual y no nos afectó		Escazos y difíciles de encontrar		Poco
	Igual		lo aprovechamos igual y no nos afectó		Escazos y difíciles de encontrar		Poco
	Mas tiempo que antes		lo aprovechamos igual y no nos afectó		Escazos y difíciles de encontrar		Poco
	Mas tiempo que antes		lo aprovechamos igual y no nos afectó		Escazos y difíciles de encontrar		Poco
	Mas tiempo que antes		lo aprovechamos igual y no nos afectó		Escazos y difíciles de encontrar		Poco
	Mas tiempo que antes		lo aprovechamos igual y no nos afectó		Escazos y difíciles de encontrar		Poco
	Mas tiempo que antes		lo aprovechamos igual y no nos afectó		Escazos y difíciles de encontrar		Poco
	Mas tiempo que antes		lo aprovechamos igual y no nos afectó		Escazos y difíciles de encontrar		Poco
	Mas tiempo que antes		lo aprovechamos igual y no nos afectó		Escazos y difíciles de encontrar		Poco
	Mas tiempo que antes		lo aprovechamos igual y no nos afectó		Escazos y difíciles de encontrar		Poco
	Mas tiempo que antes		lo aprovechamos igual y no nos afectó		Escazos y difíciles de encontrar		Poco
	Mas tiempo que antes		lo aprovechamos igual y no nos afectó		Escazos y difíciles de encontrar		Poco
	Mas tiempo que antes		lo aprovechamos igual y no nos afectó		Escazos y difíciles de encontrar		Poco
	Mas tiempo que antes		lo aprovechamos igual y no nos afectó		Escazos y difíciles de encontrar		Poco
	Mas tiempo que antes		lo aprovechamos igual y no nos afectó		Escazos y difíciles de encontrar		Poco
	Mas tiempo que antes		lo aprovechamos igual y no nos afectó		Escazos y difíciles de encontrar		Poco
	Mas tiempo que antes		lo aprovechamos igual y no nos afectó		Escazos y difíciles de encontrar		Poco
	Mas tiempo que antes		lo aprovechamos igual y no nos afectó		Escazos y difíciles de encontrar		Poco
	Mas tiempo que antes		lo aprovechamos igual y no nos afectó		Escazos y difíciles de encontrar		Poco
	Mas tiempo que antes		lo aprovechamos igual y no nos afectó		Escazos y difíciles de encontrar		Poco
	Mas tiempo que antes		lo aprovechamos igual y no nos afectó		Escazos y difíciles de encontrar		Poco
	Mas tiempo que antes		lo aprovechamos igual y no nos afectó		Escazos y difíciles de encontrar		Poco
	Mas tiempo que antes		lo aprovechamos igual y no nos afectó		Escazos y difíciles de encontrar		Poco
	Mas tiempo que antes		lo aprovechamos igual y no nos afectó		Escazos y difíciles de encontrar		Poco
	Mas tiempo que antes		lo aprovechamos igual y no nos afectó		Escazos y difíciles de encontrar		Poco
	Mas tiempo que antes		lo aprovechamos igual y no nos afectó		Escazos y difíciles de encontrar		Poco
	Menos tiempo		lo aprovechamos igual y no nos afectó		Escazos y difíciles de encontrar		Poco
	Menos tiempo		lo aprovechamos igual y no nos afectó		Escazos y difíciles de encontrar		Poco
	Mas tiempo que antes		lo aprovechamos mas y aumentaron los ingresos familiares		Escazos y difíciles de encontrar		Poco
	Mas tiempo que antes		lo aprovechamos mas y aumentaron los ingresos familiares		Escazos y difíciles de encontrar		Poco
	Menos tiempo		lo aprovechamos mas y aumentaron los ingresos familiares		Escazos y difíciles de encontrar		Poco
	Mas tiempo que antes		lo aprovechamos mas y mejoro la economía familiar		Escazos y difíciles de encontrar		Poco
	Mas tiempo que antes		lo aprovechamos mas y mejoro la economía familiar		Escazos y difíciles de encontrar		Poco
	Mas tiempo que antes		lo aprovechamos mas y mejoro la economía familiar		Escazos y difíciles de encontrar		Poco
	Mas tiempo que antes		lo aprovechamos mas y mejoro la economía familiar		Escazos y difíciles de encontrar		Poco
	Menos tiempo		lo aprovechamos mas y mejoro la economía familiar		Escazos y difíciles de encontrar		Poco
	Igual		lo aprovechamos menos y si nos afectó		Escazos y difíciles de encontrar		Poco
	Igual		lo aprovechamos menos y si nos afectó		Escazos y difíciles de encontrar		Poco
	Igual		lo aprovechamos menos y si nos afectó		Escazos y difíciles de encontrar		Poco
	Igual		lo aprovechamos menos y si nos afectó		Escazos y difíciles de encontrar		Poco
	Igual		lo aprovechamos menos y si nos afectó		Escazos y difíciles de encontrar		Poco
	Igual		lo aprovechamos menos y si nos afectó		Escazos y difíciles de encontrar		Poco
	Igual		lo aprovechamos menos y si nos afectó		Escazos y difíciles de encontrar		Poco
	Igual		lo aprovechamos menos y si nos afectó		Escazos y difíciles de encontrar		Poco
	Igual		lo aprovechamos menos y si nos afectó		Escazos y difíciles de encontrar		Poco
	Igual		lo aprovechamos menos y si nos afectó		Escazos y difíciles de encontrar		Poco
	Igual		lo aprovechamos menos y si nos afectó		Escazos y difíciles de encontrar		Poco
	Igual		lo aprovechamos menos y si nos afectó		Escazos y difíciles de encontrar		Poco
	Igual		lo aprovechamos menos y si nos afectó		Escazos y difíciles de encontrar		Poco
	Igual		lo aprovechamos menos y si nos afectó		Escazos y difíciles de encontrar		Poco
	Igual		lo aprovechamos menos y si nos afectó		Escazos y difíciles de encontrar		Poco
	Igual		lo aprovechamos menos y si nos afectó		Escazos y difíciles de encontrar		Poco
	Igual		lo aprovechamos menos y si nos afectó		Escazos y difíciles de encontrar		Poco
	Igual		lo aprovechamos menos y si nos afectó		Escazos y difíciles de encontrar		Poco
	Igual		lo aprovechamos menos y si nos afectó		Escazos y difíciles de encontrar		Poco
	Igual		lo aprovechamos menos y si nos afectó		Escazos y difíciles de encontrar		Poco
	Igual		lo aprovechamos menos y si nos afectó		Escazos y difíciles de encontrar		Poco
	Igual		lo aprovechamos menos y si nos afectó		Escazos y difíciles de encontrar		Poco
	Igual		lo aprovechamos menos y si nos afectó		Escazos y difíciles de encontrar		Poco
	Mas tiempo que antes		lo aprovechamos menos y si nos afectó		Escazos y difíciles de encontrar		Poco
	Mas tiempo que antes		lo aprovechamos menos y si nos afectó		Escazos y difíciles de encontrar		Poco
	Mas tiempo que antes		lo aprovechamos menos y si nos afectó		Escazos y difíciles de encontrar		Poco
	Mas tiempo que antes		lo aprovechamos menos y si nos afectó		Escazos y difíciles de encontrar		Poco
	Mas tiempo que antes		lo aprovechamos menos y si nos afectó		Escazos y difíciles de encontrar		Poco
	Mas tiempo que antes		lo aprovechamos menos y si nos afectó		Escazos y difíciles de encontrar		Poco
	Mas tiempo que antes		lo aprovechamos menos y si nos afectó		Escazos y difíciles de encontrar		Poco
	Mas tiempo que antes		lo aprovechamos menos y si nos afectó		Escazos y difíciles de encontrar		Poco
	Mas tiempo que antes		lo aprovechamos menos y si nos afectó		Escazos y difíciles de encontrar		Poco
	Mas tiempo que antes		lo aprovechamos menos y si nos afectó		Escazos y difíciles de encontrar		Poco
	Mas tiempo que antes		lo aprovechamos menos y si nos afectó		Escazos y difíciles de encontrar		Poco
	Mas tiempo que antes		lo aprovechamos menos y si nos afectó		Escazos y difíciles de encontrar		Poco
	Mas tiempo que antes		lo aprovechamos menos y si nos afectó		Escazos y difíciles de encontrar		Poco
	Mas tiempo que antes		lo aprovechamos menos y si nos afectó		Escazos y difíciles de encontrar		Poco
	Mas tiempo que antes		lo aprovechamos menos y si nos afectó		Escazos y difíciles de encontrar		Poco
	Mas tiempo que antes		lo aprovechamos menos y si nos afectó		Escazos y difíciles de encontrar		Poco
	Mas tiempo que antes		lo aprovechamos menos y si nos afectó		Escazos y difíciles de encontrar		Poco
	Mas tiempo que antes		lo aprovechamos menos y si nos afectó		Escazos y difíciles de encontrar		Poco
	Mas tiempo que antes		lo aprovechamos menos y si nos afectó		Escazos y difíciles de encontrar		Poco
	Mas tiempo que antes		lo aprovechamos menos y si nos afectó		Escazos y difíciles de encontrar		Poco
	Mas tiempo que antes		lo aprovechamos menos y si nos afectó		Escazos y difíciles de encontrar		Poco
	Mas tiempo que antes		lo aprovechamos menos y si nos afectó		Escazos y difíciles de encontrar		Poco
	Mas tiempo que antes		lo aprovechamos menos y si nos afectó		Escazos y difíciles de encontrar		Poco
	Mas tiempo que antes		lo aprovechamos menos y si nos afectó		Escazos y difíciles de encontrar		Poco
	Mas tiempo que antes		lo aprovechamos menos y si nos afectó		Escazos y difíciles de encontrar		Poco
	Mas tiempo que antes		lo aprovechamos menos y si nos afectó		Escazos y difíciles de encontrar		Poco
	Mas tiempo que antes		lo aprovechamos menos y si nos afectó		Escazos y difíciles de encontrar		Poco
	Mas tiempo que antes		lo aprovechamos menos y si nos afectó		Escazos y difíciles de encontrar		Poco
	Mas tiempo que antes		lo aprovechamos menos y si nos afectó		Escazos y difíciles de encontrar		Poco
	Mas tiempo que antes		lo aprovechamos menos y si nos afectó		Escazos y difíciles de encontrar		Poco
	Mas tiempo que antes		lo aprovechamos menos y si nos afectó		Escazos y difíciles de encontrar		Poco
	Mas tiempo que antes		lo aprovechamos menos y si nos afectó		Escazos y difíciles de encontrar		Poco
	Mas tiempo que antes		lo aprovechamos menos y si nos afectó		Escazos y difíciles de encontrar		Poco
	Mas tiempo que antes		lo aprovechamos menos y si nos afectó		Escazos y difíciles de encontrar		Poco
	Mas tiempo que antes		lo aprovechamos menos y si nos afectó		Escazos y difíciles de encontrar		Poco
	Mas tiempo que antes		lo aprovechamos menos y si nos afectó		Escazos y difíciles de encontrar		Poco
	Mas tiempo que antes		lo aprovechamos menos y si nos afectó		Escazos y difíciles de encontrar		Poco
	Mas tiempo que antes		lo aprovechamos menos y si nos afectó		Escazos y difíciles de encontrar		Poco
	Mas tiempo que antes		lo aprovechamos menos y si nos afectó		Escazos y difíciles de encontrar		Poco
	Mas tiempo que antes		lo aprovechamos menos y si nos afectó		Escazos y difíciles de encontrar		Poco
	Mas tiempo que antes		lo aprovechamos menos y si nos afectó		Escazos y difíciles de encontrar		Poco
	Mas tiempo que antes		lo aprovechamos menos y si nos afectó		Escazos y difíciles de encontrar		Poco
	Mas tiempo que antes		lo aprovechamos menos y si nos afectó		Escazos y difíciles de encontrar		Poco
	Mas tiempo que antes		lo aprovechamos menos y si nos afectó		Escazos y difíciles de encontrar		Poco
	Mas tiempo que antes		lo aprovechamos menos y si nos afectó		Escazos y difíciles de encontrar		Poco
	Mas tiempo que antes		lo aprovechamos menos y si nos afectó		Escazos y difíciles de encontrar		Poco
	Mas tiempo que antes		lo aprovechamos menos y si nos afectó		Escazos y difíciles de encontrar		Poco
	Mas tiempo que antes		lo aprovechamos menos y si nos afectó		Escazos y difíciles de encontrar		Poco
	Mas tiempo que antes		lo aprovechamos menos y si nos afectó		Escazos y difíciles de encontrar		Poco
	Mas tiempo que antes		lo aprovechamos menos y si nos afectó		Escazos y difíciles de encontrar		Poco
	Mas tiempo que antes		lo aprovechamos menos y si nos afectó		Escazos y difíciles de encontrar		Poco
	Mas tiempo que antes		lo aprovechamos menos y si nos afectó		Escazos y difíciles de encontrar		Poco
	Mas tiempo que antes		lo aprovechamos menos y si nos afectó		Escazos y difíciles de encontrar		Poco
	Mas tiempo que antes		lo aprovechamos menos y si nos afectó		Escazos y difíciles de encontrar		Poco
	Mas tiempo que antes		lo aprovechamos menos y si nos afectó		Escazos y difíciles de encontrar		Poco
	Mas tiempo que antes		lo aprovechamos menos y si nos afectó		Escazos y difíciles de encontrar		Poco
	Mas tiempo que antes		lo aprovechamos menos y si nos afectó		Escazos y difíciles de encontrar		Poco
	Mas tiempo que antes		lo aprovechamos menos y si nos afectó		Escazos y difíciles de encontrar		Poco
	Mas tiempo que antes		lo aprovechamos menos y si nos afectó		Escazos y difíciles de encontrar		Poco
	Mas tiempo que antes		lo aprovechamos menos y si nos afectó		Escazos y difíciles de encontrar		Poco
	Mas tiempo que antes		lo aprovechamos menos y si nos afectó		Escazos y difíciles de encontrar		Poco
	Mas tiempo que antes		lo aprovechamos menos y si nos afectó		Escazos y difíciles de encontrar		Poco
	Mas tiempo que antes		lo aprovechamos menos y si nos afectó		Escazos y difíciles de encontrar		Poco
	Mas tiempo que antes		lo aprovechamos menos y si nos afectó		Escazos y difíciles de encontrar		Poco
	Mas tiempo que antes		lo aprovechamos menos y si nos afectó		Escazos y difíciles de encontrar		Poco
	Mas tiempo que antes		lo aprovechamos menos y si nos afectó		Escazos y difíciles de encontrar		Poco
	Mas tiempo que antes		lo aprovechamos menos y si nos afectó		Escazos y difíciles de encontrar		Poco
	Mas tiempo que antes		lo aprovechamos menos y si nos afectó		Escazos y difíciles de encontrar		Poco
	Mas tiempo que antes		lo aprovechamos menos y si nos afectó		Escazos y difíciles de encontrar		Poco
	Mas tiempo que antes		lo aprovechamos menos y si nos afectó		Escazos y difíciles de encontrar		Poco
	Mas tiempo que antes		lo aprovechamos menos y si nos afectó		Escazos y difíciles de encontrar		Poco
	Mas tiempo que antes		lo aprovechamos menos y si nos afectó		Escazos y difíciles de encontrar		Poco
	Mas tiempo que antes		lo aprovechamos menos y si nos afectó		Escazos y difíciles de encontrar		Poco
	Mas tiempo que antes		lo aprovechamos menos y si nos afectó		Escazos y difíciles de encontrar		Poco
	Mas tiempo que antes		lo aprovechamos menos y si nos afectó		Escazos y difíciles de encontrar		Poco
	Mas tiempo que antes		lo aprovechamos menos y si nos afectó		Escazos y difíciles de encontrar		Poco
	Mas tiempo que antes		lo aprovechamos menos y si nos afectó		Escazos y difíciles de encontrar		Poco
	Mas tiempo que antes		lo aprovechamos menos y si nos afectó		Escazos y difíciles de encontrar		Poco
	Mas tiempo que antes		lo aprovechamos menos y si nos afectó		Escazos y difíciles de encontrar		Poco
	Mas tiempo que antes		lo aprovechamos menos y si nos afectó		Escazos y difíciles de encontrar		Poco
	Mas tiempo que antes		lo aprovechamos menos y si nos afectó		Escazos y difíciles de encontrar		Poco
	Mas tiempo que antes		lo aprovechamos menos y si nos afectó		Escazos y difíciles de encontrar		Poco
	Mas tiempo que antes		lo aprovechamos menos y si nos afectó		Escazos y difíciles de encontrar		Poco
	Mas tiempo que antes		lo aprovechamos menos y si nos afectó		Escazos y difíciles de encontrar		Poco
	Mas tiempo que antes		lo aprovechamos menos y si nos afectó		Escazos y difíciles de encontrar		Poco
	Mas tiempo que antes		lo aprovechamos menos y si nos afectó		Escazos y difíciles de encontrar		Poco
	Mas tiempo que antes		lo aprovechamos menos y si nos afectó		Escazos y difíciles de encontrar		Poco
	Mas tiempo que antes		lo aprovechamos menos y si nos afectó		Escazos y difíciles de encontrar		Poco
	Mas tiempo que antes		lo aprovechamos menos y si nos afectó		Escazos y difíciles de encontrar		Poco
	Mas tiempo que antes		lo aprovechamos menos y si nos afectó		Escazos y difíciles de encontrar		Poco
	Mas tiempo que antes		lo aprovechamos menos y si nos afectó		Escazos y difíciles de encontrar		Poco
	Mas tiempo que antes		lo aprovechamos menos y si nos afectó		Escazos y difíciles de encontrar		Poco
	Mas tiempo que antes		lo aprovechamos menos y si nos afectó		Escazos y difíciles de encontrar		Poco
	Mas tiempo que antes		lo aprovechamos menos y si nos afectó		Escazos y difíciles de encontrar		Poco
	Mas tiempo que antes		lo aprovechamos menos y si nos afectó		Escazos y difíciles de encontrar		Poco
	Mas tiempo que antes		lo aprovechamos menos y si nos afectó		Escazos y difíciles de encontrar		Poco
	Mas tiempo que antes		lo aprovechamos menos y si nos afectó		Escazos y difíciles de encontrar		Poco
	Mas tiempo que antes		lo aprovechamos menos y si nos afectó		Escazos y difíciles de encontrar		Poco
	Mas tiempo que antes		lo aprovechamos menos y si nos afectó		Escazos y difíciles de encontrar		Poco
	Mas tiempo que antes		lo aprovechamos menos y si nos afectó		Escazos y difíciles de encontrar		Poco
	Mas tiempo que antes		lo aprovechamos menos y si nos afectó		Escazos y difíciles de encontrar		Poco
	Mas tiempo que antes		lo aprovechamos menos y si nos afectó		Escazos y difíciles de encontrar		Poco
	Mas tiempo que antes		lo aprovechamos menos y si nos afectó		Escazos y difíciles de encontrar		Poco
	Mas tiempo que antes		lo aprovechamos menos y si nos afectó		Escazos y difíciles de encontrar		Poco
	Mas tiempo que antes		lo aprovechamos menos y si nos afectó		Escazos y difíciles de encontrar		Poco
	Mas tiempo que antes		lo aprovechamos menos y si nos afectó		Escazos y difíciles de encontrar		Poco
	Mas tiempo que antes		lo aprovechamos menos y si nos afectó		Escazos y difíciles de encontrar		Poco
	Mas tiempo que antes		lo aprovechamos menos y si nos afectó		Escazos y difíciles de encontrar		Poco
	Mas tiempo que antes		lo aprovechamos menos y si nos afectó		Escazos y difíciles de encontrar		Poco
	Mas tiempo que antes		lo aprovechamos menos y si nos afectó		Escazos y difíciles de encontrar		Poco
	Mas tiempo que antes		lo aprovechamos menos y si nos afectó		Escazos y difíciles de encontrar		Poco
	Mas tiempo que antes		lo aprovechamos menos y si nos afectó		Escazos y difíciles de encontrar		Poco
	Mas tiempo que antes		lo aprovechamos menos y si nos afectó		Escazos y difíciles de encontrar		Poco
	Mas tiempo que antes		lo aprovechamos menos y si nos afectó		Escazos y difíciles de encontrar		Poco
	Mas tiempo que antes		lo aprovechamos menos y si nos afectó		Escazos y difíciles de encontrar		Poco
	Mas tiempo que antes		lo aprovechamos menos y si nos afectó		Escazos y difíciles de encontrar		Poco
	Mas tiempo que antes		lo aprovechamos menos y si nos afectó		Escazos y difíciles de encontrar		Poco
	Mas tiempo que antes		lo aprovechamos menos y si nos afectó		Escazos y difíciles de encontrar		Poco
	Mas tiempo que antes		lo aprovechamos menos y si nos afectó		Escazos y difíciles de encontrar		Poco
	Mas tiempo que antes		lo aprovechamos menos y si nos afectó		Escazos y difíciles de encontrar		Poco
	Mas tiempo que antes		lo aprovechamos menos y si nos afectó		Escazos y difíciles de encontrar		Poco
	Mas tiempo que antes		lo aprovechamos menos y si nos afectó		Escazos y difíciles de encontrar		Poco
	Mas tiempo que antes		lo aprovechamos menos y si nos afectó		Escazos y difíciles de encontrar		Poco
	Menos tiempo		lo aprovechamos menos y si nos afectó		Escazos y difíciles de encontrar		Poco
	Menos tiempo		lo aprovechamos menos y si nos afectó		Escazos y difíciles de encontrar		Poco
	Menos tiempo		lo aprovechamos menos y si nos afectó		Escazos y difíciles de encontrar		Poco
	Menos tiempo		lo aprovechamos menos y si nos afectó		Escazos y difíciles de encontrar		Poco
	Menos tiempo		lo aprovechamos menos y si nos afectó		Escazos y difíciles de encontrar		Poco
	Menos tiempo		lo aprovechamos menos y si nos afectó		Escazos y difíciles de encontrar		Poco
	Menos tiempo		lo aprovechamos menos y si nos afectó		Escazos y difíciles de encontrar		Poco
	Menos tiempo		lo aprovechamos menos y si nos afectó		Escazos y difíciles de encontrar		Poco
	Menos tiempo		lo aprovechamos menos y si nos afectó		Escazos y difíciles de encontrar		Poco
	Menos tiempo		lo aprovechamos menos y si nos afectó		Escazos y difíciles de encontrar		Poco
	Menos tiempo		lo aprovechamos menos y si nos afectó		Escazos y difíciles de encontrar		Poco
	Mas tiempo que antes				Escazos y difíciles de encontrar		Poco
	Igual		lo aprovechamos igual y no nos afectó		Moderadamente abundantes		Poco
	Igual		lo aprovechamos igual y no nos afectó		Moderadamente abundantes		Poco
	Igual		lo aprovechamos igual y no nos afectó		Moderadamente abundantes		Poco
	Igual		lo aprovechamos igual y no nos afectó		Moderadamente abundantes		Poco
	Igual		lo aprovechamos igual y no nos afectó		Moderadamente abundantes		Poco
	Igual		lo aprovechamos igual y no nos afectó		Moderadamente abundantes		Poco
	Igual		lo aprovechamos igual y no nos afectó		Moderadamente abundantes		Poco
	Mas tiempo que antes		lo aprovechamos igual y no nos afectó		Moderadamente abundantes		Poco
	Mas tiempo que antes		lo aprovechamos igual y no nos afectó		Moderadamente abundantes		Poco
	Mas tiempo que antes		lo aprovechamos igual y no nos afectó		Moderadamente abundantes		Poco
	Mas tiempo que antes		lo aprovechamos igual y no nos afectó		Moderadamente abundantes		Poco
	Mas tiempo que antes		lo aprovechamos igual y no nos afectó		Moderadamente abundantes		Poco
	Mas tiempo que antes		lo aprovechamos igual y no nos afectó		Moderadamente abundantes		Poco
	Mas tiempo que antes		lo aprovechamos igual y no nos afectó		Moderadamente abundantes		Poco
	Mas tiempo que antes		lo aprovechamos igual y no nos afectó		Moderadamente abundantes		Poco
	Mas tiempo que antes		lo aprovechamos igual y no nos afectó		Moderadamente abundantes		Poco
	Mas tiempo que antes		lo aprovechamos igual y no nos afectó		Moderadamente abundantes		Poco
	Mas tiempo que antes		lo aprovechamos igual y no nos afectó		Moderadamente abundantes		Poco
	Mas tiempo que antes		lo aprovechamos igual y no nos afectó		Moderadamente abundantes		Poco
	Mas tiempo que antes		lo aprovechamos igual y no nos afectó		Moderadamente abundantes		Poco
	Mas tiempo que antes		lo aprovechamos igual y no nos afectó		Moderadamente abundantes		Poco
	Mas tiempo que antes		lo aprovechamos igual y no nos afectó		Moderadamente abundantes		Poco
	Mas tiempo que antes		lo aprovechamos igual y no nos afectó		Moderadamente abundantes		Poco
	Mas tiempo que antes		lo aprovechamos igual y no nos afectó		Moderadamente abundantes		Poco
	Mas tiempo que antes		lo aprovechamos igual y no nos afectó		Moderadamente abundantes		Poco
	Mas tiempo que antes		lo aprovechamos igual y no nos afectó		Moderadamente abundantes		Poco
	Mas tiempo que antes		lo aprovechamos igual y no nos afectó		Moderadamente abundantes		Poco
	Mas tiempo que antes		lo aprovechamos igual y no nos afectó		Moderadamente abundantes		Poco
	Mas tiempo que antes		lo aprovechamos igual y no nos afectó		Moderadamente abundantes		Poco
	Mas tiempo que antes		lo aprovechamos igual y no nos afectó		Moderadamente abundantes		Poco
	Mas tiempo que antes		lo aprovechamos igual y no nos afectó		Moderadamente abundantes		Poco
	Mas tiempo que antes		lo aprovechamos igual y no nos afectó		Moderadamente abundantes		Poco
	Mas tiempo que antes		lo aprovechamos igual y no nos afectó		Moderadamente abundantes		Poco
	Mas tiempo que antes		lo aprovechamos igual y no nos afectó		Moderadamente abundantes		Poco
	Mas tiempo que antes		lo aprovechamos igual y no nos afectó		Moderadamente abundantes		Poco
	Mas tiempo que antes		lo aprovechamos igual y no nos afectó		Moderadamente abundantes		Poco
	Mas tiempo que antes		lo aprovechamos igual y no nos afectó		Moderadamente abundantes		Poco
	Mas tiempo que antes		lo aprovechamos igual y no nos afectó		Moderadamente abundantes		Poco
	Mas tiempo que antes		lo aprovechamos igual y no nos afectó		Moderadamente abundantes		Poco
	Mas tiempo que antes		lo aprovechamos igual y no nos afectó		Moderadamente abundantes		Poco
	Mas tiempo que antes		lo aprovechamos igual y no nos afectó		Moderadamente abundantes		Poco
	Mas tiempo que antes		lo aprovechamos igual y no nos afectó		Moderadamente abundantes		Poco
	Mas tiempo que antes		lo aprovechamos igual y no nos afectó		Moderadamente abundantes		Poco
	Mas tiempo que antes		lo aprovechamos igual y no nos afectó		Moderadamente abundantes		Poco
	Menos tiempo		lo aprovechamos igual y no nos afectó		Moderadamente abundantes		Poco
	Igual		lo aprovechamos mas y aumentaron los ingresos familiares		Moderadamente abundantes		Poco
	Mas tiempo que antes		lo aprovechamos mas y aumentaron los ingresos familiares		Moderadamente abundantes		Poco
	Mas tiempo que antes		lo aprovechamos mas y mejoro la economía familiar		Moderadamente abundantes		Poco
	Mas tiempo que antes		lo aprovechamos mas y mejoro la economía familiar		Moderadamente abundantes		Poco
	Mas tiempo que antes		lo aprovechamos mas y mejoro la economía familiar		Moderadamente abundantes		Poco
	Mas tiempo que antes		lo aprovechamos mas y mejoro la economía familiar		Moderadamente abundantes		Poco
	Igual		lo aprovechamos menos y si nos afectó		Moderadamente abundantes		Poco
	Igual		lo aprovechamos menos y si nos afectó		Moderadamente abundantes		Poco
	Igual		lo aprovechamos menos y si nos afectó		Moderadamente abundantes		Poco
	Igual		lo aprovechamos menos y si nos afectó		Moderadamente abundantes		Poco
	Igual		lo aprovechamos menos y si nos afectó		Moderadamente abundantes		Poco
	Igual		lo aprovechamos menos y si nos afectó		Moderadamente abundantes		Poco
	Mas tiempo que antes		lo aprovechamos menos y si nos afectó		Moderadamente abundantes		Poco
	Mas tiempo que antes		lo aprovechamos menos y si nos afectó		Moderadamente abundantes		Poco
	Mas tiempo que antes		lo aprovechamos menos y si nos afectó		Moderadamente abundantes		Poco
	Mas tiempo que antes		lo aprovechamos menos y si nos afectó		Moderadamente abundantes		Poco
	Mas tiempo que antes		lo aprovechamos menos y si nos afectó		Moderadamente abundantes		Poco
	Mas tiempo que antes		lo aprovechamos menos y si nos afectó		Moderadamente abundantes		Poco
	Mas tiempo que antes		lo aprovechamos menos y si nos afectó		Moderadamente abundantes		Poco
	Mas tiempo que antes		lo aprovechamos menos y si nos afectó		Moderadamente abundantes		Poco
	Mas tiempo que antes		lo aprovechamos menos y si nos afectó		Moderadamente abundantes		Poco
	Mas tiempo que antes		lo aprovechamos menos y si nos afectó		Moderadamente abundantes		Poco
	Mas tiempo que antes		lo aprovechamos menos y si nos afectó		Moderadamente abundantes		Poco
	Mas tiempo que antes		lo aprovechamos menos y si nos afectó		Moderadamente abundantes		Poco
	Mas tiempo que antes		lo aprovechamos menos y si nos afectó		Moderadamente abundantes		Poco
	Mas tiempo que antes		lo aprovechamos menos y si nos afectó		Moderadamente abundantes		Poco
	Mas tiempo que antes		lo aprovechamos menos y si nos afectó		Moderadamente abundantes		Poco
	Mas tiempo que antes		lo aprovechamos menos y si nos afectó		Moderadamente abundantes		Poco
	Mas tiempo que antes		lo aprovechamos menos y si nos afectó		Moderadamente abundantes		Poco
	Mas tiempo que antes		lo aprovechamos menos y si nos afectó		Moderadamente abundantes		Poco
	Mas tiempo que antes		lo aprovechamos menos y si nos afectó		Moderadamente abundantes		Poco
	Mas tiempo que antes		lo aprovechamos menos y si nos afectó		Moderadamente abundantes		Poco
	Mas tiempo que antes		lo aprovechamos menos y si nos afectó		Moderadamente abundantes		Poco
	Mas tiempo que antes		lo aprovechamos menos y si nos afectó		Moderadamente abundantes		Poco
	Mas tiempo que antes		lo aprovechamos menos y si nos afectó		Moderadamente abundantes		Poco
	Mas tiempo que antes		lo aprovechamos menos y si nos afectó		Moderadamente abundantes		Poco
	Mas tiempo que antes		lo aprovechamos menos y si nos afectó		Moderadamente abundantes		Poco
	Mas tiempo que antes		lo aprovechamos menos y si nos afectó		Moderadamente abundantes		Poco
	Mas tiempo que antes		lo aprovechamos menos y si nos afectó		Moderadamente abundantes		Poco
	Mas tiempo que antes		lo aprovechamos menos y si nos afectó		Moderadamente abundantes		Poco
	Mas tiempo que antes		lo aprovechamos menos y si nos afectó		Moderadamente abundantes		Poco
	Mas tiempo que antes		lo aprovechamos menos y si nos afectó		Moderadamente abundantes		Poco
	Mas tiempo que antes		lo aprovechamos menos y si nos afectó		Moderadamente abundantes		Poco
	Mas tiempo que antes		lo aprovechamos menos y si nos afectó		Moderadamente abundantes		Poco
	Mas tiempo que antes		lo aprovechamos menos y si nos afectó		Moderadamente abundantes		Poco
	Mas tiempo que antes		lo aprovechamos menos y si nos afectó		Moderadamente abundantes		Poco
	Mas tiempo que antes		lo aprovechamos menos y si nos afectó		Moderadamente abundantes		Poco
	Mas tiempo que antes		lo aprovechamos menos y si nos afectó		Moderadamente abundantes		Poco
	Mas tiempo que antes		lo aprovechamos menos y si nos afectó		Moderadamente abundantes		Poco
	Mas tiempo que antes		lo aprovechamos menos y si nos afectó		Moderadamente abundantes		Poco
	Mas tiempo que antes		lo aprovechamos menos y si nos afectó		Moderadamente abundantes		Poco
	Mas tiempo que antes		lo aprovechamos menos y si nos afectó		Moderadamente abundantes		Poco
	Mas tiempo que antes		lo aprovechamos menos y si nos afectó		Moderadamente abundantes		Poco
	Mas tiempo que antes		lo aprovechamos menos y si nos afectó		Moderadamente abundantes		Poco
	Mas tiempo que antes		lo aprovechamos menos y si nos afectó		Moderadamente abundantes		Poco
	Mas tiempo que antes		lo aprovechamos menos y si nos afectó		Moderadamente abundantes		Poco
	Mas tiempo que antes		lo aprovechamos menos y si nos afectó		Moderadamente abundantes		Poco
	Mas tiempo que antes		lo aprovechamos menos y si nos afectó		Moderadamente abundantes		Poco
	Mas tiempo que antes		lo aprovechamos menos y si nos afectó		Moderadamente abundantes		Poco
	Mas tiempo que antes		lo aprovechamos menos y si nos afectó		Moderadamente abundantes		Poco
	Mas tiempo que antes		lo aprovechamos menos y si nos afectó		Moderadamente abundantes		Poco
	Mas tiempo que antes		lo aprovechamos menos y si nos afectó		Moderadamente abundantes		Poco
	Mas tiempo que antes		lo aprovechamos menos y si nos afectó		Moderadamente abundantes		Poco
	Mas tiempo que antes		lo aprovechamos menos y si nos afectó		Moderadamente abundantes		Poco
	Mas tiempo que antes		lo aprovechamos menos y si nos afectó		Moderadamente abundantes		Poco
	Mas tiempo que antes		lo aprovechamos menos y si nos afectó		Moderadamente abundantes		Poco
	Mas tiempo que antes		lo aprovechamos menos y si nos afectó		Moderadamente abundantes		Poco
	Mas tiempo que antes		lo aprovechamos menos y si nos afectó		Moderadamente abundantes		Poco
	Menos tiempo		lo aprovechamos menos y si nos afectó		Moderadamente abundantes		Poco
	Menos tiempo		lo aprovechamos menos y si nos afectó		Moderadamente abundantes		Poco
	Menos tiempo		lo aprovechamos menos y si nos afectó		Moderadamente abundantes		Poco
	Mas tiempo que antes				Moderadamente abundantes		Poco
	Mas tiempo que antes				Moderadamente abundantes		Poco
	Mas tiempo que antes				Moderadamente abundantes		Poco
	Mas tiempo que antes		lo aprovechamos menos y si nos afectó				Poco
	Mas tiempo que antes						Poco
	Mas tiempo que antes						Poco
	Mas tiempo que antes		lo aprovechamos igual y no nos afectó		Abundantes y faciles de encontrar
	Igual				Abundantes y faciles de encontrar
	Mas tiempo que antes		lo aprovechamos igual y no nos afectó		Escazos y difíciles de encontrar
	Mas tiempo que antes		lo aprovechamos menos y si nos afectó		Escazos y difíciles de encontrar
	Mas tiempo que antes		lo aprovechamos menos y si nos afectó		Escazos y difíciles de encontrar
	Igual				Escazos y difíciles de encontrar
	Igual		lo aprovechamos igual y no nos afectó		Moderadamente abundantes
	Mas tiempo que antes		lo aprovechamos mas y mejoro la economía familiar		Moderadamente abundantes
	Mas tiempo que antes		lo aprovechamos mas y mejoro la economía familiar		Moderadamente abundantes
	Mas tiempo que antes		lo aprovechamos menos y si nos afectó		Moderadamente abundantes
	Mas tiempo que antes		lo aprovechamos menos y si nos afectó		Moderadamente abundantes
	Mas tiempo que antes				Moderadamente abundantes
	Mas tiempo que antes				Moderadamente abundantes
	Mas tiempo que antes				Moderadamente abundantes
	Mas tiempo que antes				Moderadamente abundantes
	Menos tiempo		lo aprovechamos igual y no nos afectó
			lo aprovechamos menos y si nos afectó		Moderadamente abundantes		Poco
			lo aprovechamos igual y no nos afectó		Moderadamente abundantes		Moderadamente
			lo aprovechamos menos y si nos afectó		Abundantes y faciles de encontrar		Moderadamente
			lo aprovechamos igual y no nos afectó		Abundantes y faciles de encontrar		Moderadamente
			lo aprovechamos menos y si nos afectó		Moderadamente abundantes		Moderadamente
			lo aprovechamos menos y si nos afectó		Abundantes y faciles de encontrar		Moderadamente
			lo aprovechamos menos y si nos afectó		Escazos y difíciles de encontrar		Moderadamente
			lo aprovechamos menos y si nos afectó		Abundantes y faciles de encontrar		Moderadamente
			lo aprovechamos menos y si nos afectó		Escazos y difíciles de encontrar
							Poco
			lo aprovechamos igual y no nos afectó
			lo aprovechamos menos y si nos afectó		Moderadamente abundantes		Poco
			lo aprovechamos menos y si nos afectó		Moderadamente abundantes		Moderadamente
			lo aprovechamos menos y si nos afectó		Abundantes y faciles de encontrar		Moderadamente
			lo aprovechamos igual y no nos afectó		Abundantes y faciles de encontrar		Moderadamente
			lo aprovechamos menos y si nos afectó		Abundantes y faciles de encontrar		Moderadamente
			lo aprovechamos menos y si nos afectó				Moderadamente
			lo aprovechamos igual y no nos afectó		Moderadamente abundantes		Moderadamente
			lo aprovechamos igual y no nos afectó		Moderadamente abundantes		Mucho
			lo aprovechamos menos y si nos afectó		Escazos y difíciles de encontrar		Mucho

## Sheet: Raw Data
ID Survey	Start time	Completion time	Email	Name	Do you have any family member or friend out home that make use of wild products?	Municipality	Village	Gender of respondant	Years old of respondant	Did any family member used any natural ressource BEFORE March 2020?	Frecuency use of Medicine Plants	Frecuency use of Products like timber, firewood, etc.	Frecuency use of Animales like turtles, crabs, iguanas, armadillos, etc.	Frecuency use of Plantas, flowers, seeds, leaves, palm leaves, etc.	Frecuency use of edible food like fruits, etc.	Others	What was the intensity of use before pandemia?	How do you think the abundance of the products you used was 4 or 5 yr ago?	In which months these natural products are used?	During the last 5 years, how many years have you used these products?	What for are the products you obtain from the field?	In which level do you think the natural products you use help to the family economy?	AFTER March 2020 did you use natural products?	Frecuency use of Medicie Plants2	Frecuency use of Products like timber, firewood, etc.2	Frecuency use of Animales like turtles, crabs, iguanas, armadillos, etc.2	Frecuency use of Plants, flowers, seeds, leaves, palm leaves, etc. 2	Frecuency use of edible food like fruits, etc.2	Others2	In which intensity do you think you have used during the PRESENT pandemia?	In which level do you think the pandemia afects the use of natural products?	How abundant do you think the products are during the present pandemia?	How abundant do you think the products are AFTER March 2020?	How much do you sell these products during the present pandemia?	How long did you stay at home during the pandemia compared to previous the pandemia?	How often do you apply preventive measures when you go out?	Which type of preventive measure do you use outdoor?	In order to make use of the wild products did you have contact with more than 5 people?	How many family members have got Covid?	Did any family member has died from COVID?	Any comment which can help us to know the damage in the wild resources before and after the pandemia
15	2021-08-18 09:51:27	2021-08-18 10:04:43	anonymous		Si	Centro	Villahermosa	Mujer		Sí	Semanalmente			Semanalmente	Semanalmente		Mucho	Abundantes y faciles de encontrar	todo año	si	para comer en casa;	Solo es para consumo familiar	Sí	Semanalmente			Semanalmente	Semanalmente		Mucho	lo aprovechamos menos y si nos afectó	Escazos y difíciles de encontrar	menos abundante que ANTES de Marzo 2020	No vendo	No vendo	Siempre	Sana distancia;Gel;Cubrebocas;	No	ninguno	No
16	2021-08-18 09:52:04	2021-08-18 10:18:16	anonymous		Si	sabanilla	el bebedero	Hombre		Sí	Mensualmente	Semanalmente	Pocas veces al año	Semanalmente	Semanalmente	Semanalmente	Mucho	Abundantes y faciles de encontrar	Tdo el año	3 años	para comer en casa;Otro uso familiar;para venta;	Es el principal sostén económico	Sí	Mensualmente	Semanalmente	Pocas veces al año	Semanalmente	Semanalmente	Semanalmente	Mucho	lo aprovechamos igual y no nos afectó	Abundantes y faciles de encontrar	Igual	Se mantuvieron igual	Mas tiempo que antes	Siempre	Sana distancia;Cubrebocas;Gel;	Si	Ninguno	No	En los primeros meses de la pandemia uvo poca afectaciones por las salidas de campo pero todos los recursos se aprovecharon ya que la gente no dejo de trabajar.
17	2021-08-18 19:04:07	2021-08-18 19:07:06	anonymous		Si	Centro	Mercado Atasta	Mujer		Sí							Moderadamente	Moderadamente abundantes		5	para venta;		Sí							Poco	lo aprovechamos menos y si nos afectó	Escazos y difíciles de encontrar	menos abundante que ANTES de Marzo 2020	Disminuyeron las ventas	Mas tiempo que antes
18	2021-08-19 21:41:19	2021-08-19 21:42:35	anonymous		No	Centro	Reforma	Mujer	21	No	Pocas veces al año						Poco	Moderadamente abundantes
19	2021-08-19 21:39:25	2021-08-19 21:42:41	anonymous		Si	Huimanguillo	Pejelagartero	Hombre	25	Sí	Pocas veces al año	Pocas veces al año	Pocas veces al año	Mensualmente	Mensualmente	Pocas veces al año	Moderadamente	Moderadamente abundantes	Febrero	2	para comer en casa;	Solo es para consumo familiar	No	Mensualmente	Mensualmente	Pocas veces al año	Mensualmente	Quincenalmente	Pocas veces al año	Moderadamente	lo aprovechamos menos y si nos afectó	Moderadamente abundantes	Igual	No vendo	Mas tiempo que antes	Siempre	Sana distancia;Cubrebocas;Gel;	No	5	No
20	2021-08-19 21:41:32	2021-08-19 21:44:27	anonymous		Si	Comalcalco	R/a León Zárate	Hombre	21	Sí	Pocas veces al año	Semanalmente	Pocas veces al año	Semanalmente	Semanalmente		Mucho	Moderadamente abundantes	Enero-Marzo	3	para comer en casa;	Solo es para consumo familiar	Sí	Quincenalmente	Semanalmente	Pocas veces al año	Semanalmente	Semanalmente		Mucho	lo aprovechamos igual y no nos afectó	Abundantes y faciles de encontrar	Igual	Se mantuvieron igual	Mas tiempo que antes	Siempre	Sana distancia;Cubrebocas;Gel;	No	0	No
21	2021-08-19 21:40:12	2021-08-19 21:44:38	anonymous		Si	Cárdenas	H. Cárdenas	Mujer	19	Sí	Semanalmente	Mensualmente	Pocas veces al año	Semanalmente	Semanalmente	Semanalmente	Moderadamente	Moderadamente abundantes	Septiembre	2	para comer en casa;	Solo es para consumo familiar	Sí	Pocas veces al año	Mensualmente	Pocas veces al año	Semanalmente	Semanalmente		Mucho	lo aprovechamos igual y no nos afectó	Abundantes y faciles de encontrar	Igual	No vendo	Mas tiempo que antes	Siempre	Sana distancia;Cubrebocas;Gel;	Si	0	No
22	2021-08-19 21:39:56	2021-08-19 21:44:51	anonymous		Si	Centro	Casa Blanca	Hombre	22	Sí	Semanalmente	Pocas veces al año	Pocas veces al año	Pocas veces al año	Semanalmente	Pocas veces al año	Mucho	Abundantes y faciles de encontrar	De enero ha marzo	3 años	para comer en casa;	Es el principal sostén económico	No	Semanalmente		Pocas veces al año	Pocas veces al año	Pocas veces al año	Pocas veces al año	Poco	lo aprovechamos menos y si nos afectó	Escazos y difíciles de encontrar	menos abundante que ANTES de Marzo 2020	No vendo	No vendo	Siempre	Gel;Cubrebocas;Sana distancia;	Si	Ninguno	No	Que todo está algo difícil de encontrar
23	2021-08-19 21:41:47	2021-08-19 21:45:16	anonymous		Si	Huimanguillo	Pedro C.Colorado	Mujer	20	Sí	Pocas veces al año	Semanalmente	Pocas veces al año	Pocas veces al año	Semanalmente		Moderadamente	Abundantes y faciles de encontrar	Todos	5	para comer en casa;para venta;Otro uso familiar;	Solo es parte de los ingresos familiares	Sí	Pocas veces al año	Semanalmente	Pocas veces al año	Pocas veces al año	Semanalmente		Moderadamente	lo aprovechamos igual y no nos afectó	Moderadamente abundantes	menos abundante que ANTES de Marzo 2020	Se mantuvieron igual	Mas tiempo que antes	Siempre	Cubrebocas;Gel;Sana distancia;	No	6	No
24	2021-08-19 21:39:56	2021-08-19 21:45:19	anonymous		Si	Huimanguillo	R/a Paredón 1°era sección	Mujer	19	No	Semanalmente						Moderadamente	Abundantes y faciles de encontrar	Antes y después de la pandemia	5 años	para comer en casa;	Solo es para consumo familiar	Sí	Semanalmente						Mucho	lo aprovechamos igual y no nos afectó	Abundantes y faciles de encontrar	Igual	No vendo	Mas tiempo que antes	Siempre	Sana distancia;Cubrebocas;Gel;	No	3	No	Ninguna
25	2021-08-19 21:40:04	2021-08-19 21:45:20	anonymous		Si	Huimanguillo	Poblado C-40	Mujer	47	Sí	Pocas veces al año	Pocas veces al año	Pocas veces al año	Semanalmente	Semanalmente	Pocas veces al año	Moderadamente	Moderadamente abundantes	No sé	5	para comer en casa;Otro uso familiar;	Solo es para consumo familiar	Sí	Pocas veces al año	Pocas veces al año	Pocas veces al año	Semanalmente	Semanalmente		Moderadamente	lo aprovechamos igual y no nos afectó	Moderadamente abundantes	Igual	No vendo	Mas tiempo que antes	Siempre	Sana distancia;Cubrebocas;Gel;	No	4	No
26	2021-08-19 21:41:33	2021-08-19 21:45:23	anonymous		Si	Cunduacán	San Pedro Cunduacán	Hombre	70	Sí	Pocas veces al año	Semanalmente	Pocas veces al año	Pocas veces al año	Mensualmente		Moderadamente	Moderadamente abundantes	Marzo, Abril y Mayo	5	para comer en casa;Otro uso familiar;	Solo es para consumo familiar	Sí	Pocas veces al año	Mensualmente	Pocas veces al año	Mensualmente	Quincenalmente		Moderadamente	lo aprovechamos igual y no nos afectó	Moderadamente abundantes	Igual	No vendo	Mas tiempo que antes	Siempre	Cubrebocas;Gel;Sana distancia;	No	5	No
27	2021-08-19 21:41:25	2021-08-19 21:45:28	anonymous		Si	Centro	Villahermosa	Mujer	21	Sí	Mensualmente	Pocas veces al año	Mensualmente	Quincenalmente	Mensualmente		Moderadamente	Moderadamente abundantes	Julio	5	para comer en casa;	Solo es parte de los ingresos familiares	Sí	Quincenalmente	Mensualmente	Mensualmente	Quincenalmente	Mensualmente		Mucho	lo aprovechamos menos y si nos afectó	Moderadamente abundantes	Igual	No vendo	Mas tiempo que antes	Siempre	Cubrebocas;Gel;	No	Cero	No
28	2021-08-19 21:39:22	2021-08-19 21:45:33	anonymous		Si	Paraíso	Nicolás bravo	Hombre	36	Sí	Mensualmente	Quincenalmente		Semanalmente	Semanalmente	Quincenalmente	Mucho	Abundantes y faciles de encontrar	Marzo y octubre	Últimos 4	para comer en casa;	Es el principal sostén económico	Sí	Mensualmente	Semanalmente	Pocas veces al año	Semanalmente	Semanalmente	Mensualmente	Moderadamente	lo aprovechamos igual y no nos afectó	Moderadamente abundantes	menos abundante que ANTES de Marzo 2020	No vendo	No vendo	Siempre	Sana distancia;Cubrebocas;Gel;	Si	0	No
29	2021-08-19 21:42:23	2021-08-19 21:45:37	anonymous		Si	Nacajuca	Tabasco	Mujer	23	Sí			Pocas veces al año		Pocas veces al año		Mucho	Abundantes y faciles de encontrar	Pues en las temporadas no tengo un mes exacto	3	para comer en casa;	Solo es para consumo familiar	No							Poco
30	2021-08-19 21:44:04	2021-08-19 21:46:28	anonymous		No	Centro	Buenavista	Mujer	19	No	Pocas veces al año						Moderadamente	Moderadamente abundantes	Julio-agosto	Ninguno	para comer en casa;	Solo es para consumo familiar	No	Pocas veces al año						Moderadamente	lo aprovechamos menos y si nos afectó	Escazos y difíciles de encontrar	menos abundante que ANTES de Marzo 2020	No vendo	Mas tiempo que antes	Siempre	Sana distancia;Cubrebocas;Gel;	No	0	No
31	2021-08-19 21:41:47	2021-08-19 21:46:36	anonymous		Si	Centla	Villa Cuauhtémoc	Hombre	22	Sí		Mensualmente			Mensualmente		Moderadamente	Abundantes y faciles de encontrar	Agosto	4	para comer en casa;	Solo es para consumo familiar	Sí		Mensualmente			Mensualmente		Moderadamente	lo aprovechamos igual y no nos afectó	Moderadamente abundantes	mas abundante que ANTES de Marzo 2020	No vendo	Mas tiempo que antes	Siempre	Sana distancia;Cubrebocas;Gel;	No	2	No
32	2021-08-19 21:41:31	2021-08-19 21:46:38	anonymous		Si	Cárdenas	Cañales 2	Hombre	23	Sí	Pocas veces al año				Pocas veces al año		Mucho	Abundantes y faciles de encontrar	Abril	Todo el tiempo	para comer en casa;	Solo es para consumo familiar	Sí					Pocas veces al año		Mucho	lo aprovechamos igual y no nos afectó	Abundantes y faciles de encontrar	Igual	No vendo	Mas tiempo que antes	Siempre	Gel;	No	1	No	Siento que eso no afecta los recursos naturales, pero si a las personas obviamente, así que no estamos en un buen momento de regresar a un vida normal
33	2021-08-19 21:39:21	2021-08-19 21:46:39	anonymous		No	Nacajuca	Nacajuca	Mujer	19	No	Pocas veces al año	Pocas veces al año	Pocas veces al año	Pocas veces al año	Mensualmente	Pocas veces al año	Moderadamente	Abundantes y faciles de encontrar	Diciembre	Los 5 años	para comer en casa;	Solo es para consumo familiar	Sí	Pocas veces al año	Pocas veces al año	Pocas veces al año	Pocas veces al año	Mensualmente	Pocas veces al año	Moderadamente	lo aprovechamos igual y no nos afectó	Moderadamente abundantes	Igual	Se mantuvieron igual	Mas tiempo que antes	Siempre	Cubrebocas;Gel;Sana distancia;	No	1	No
34	2021-08-19 21:42:37	2021-08-19 21:46:39	anonymous		Si	Tacotalpa	Ejido la pila	Hombre	26	Sí	Quincenalmente	Mensualmente		Pocas veces al año	Quincenalmente		Moderadamente	Moderadamente abundantes	En todos	4	para comer en casa;	Solo es parte de los ingresos familiares	Sí		Mensualmente		Pocas veces al año	Quincenalmente		Moderadamente	lo aprovechamos igual y no nos afectó	Moderadamente abundantes	Igual	No vendo	Menos tiempo	Siempre	Sana distancia;Cubrebocas;Gel;	No	0	No
35	2021-08-19 21:41:59	2021-08-19 21:46:49	anonymous		Si	Comalcalco	R/a Lagartera 3ra sección	Mujer	22	Sí	Semanalmente	Semanalmente	Pocas veces al año	Semanalmente	Semanalmente	Semanalmente	Mucho	Abundantes y faciles de encontrar	Mayo	3	para comer en casa;	Es el principal sostén económico	Sí							Mucho	lo aprovechamos mas y aumentaron los ingresos familiares	Abundantes y faciles de encontrar	mas abundante que ANTES de Marzo 2020	Se incrementaron las ventas	Mas tiempo que antes	Siempre	Cubrebocas;	No	4	No
36	2021-08-19 21:43:03	2021-08-19 21:47:13	anonymous		Si	Centro	Rio viejo	Mujer	40	No	Mensualmente	Semanalmente	Pocas veces al año	Quincenalmente	Semanalmente		Poco	Moderadamente abundantes	12	1	para venta;para comer en casa;	Solo es parte de los ingresos familiares	Sí	Quincenalmente	Semanalmente	Pocas veces al año		Semanalmente		Mucho	lo aprovechamos mas y aumentaron los ingresos familiares	Moderadamente abundantes	Igual	Se incrementaron las ventas	Mas tiempo que antes	Siempre	Cubrebocas;Gel;	Si	5	No
37	2021-08-19 21:42:17	2021-08-19 21:47:23	anonymous		Si	Nacajuca	R/a Saloya 1ra Secc.	Hombre	20	Sí	Mensualmente	Pocas veces al año	Pocas veces al año	Mensualmente	Pocas veces al año	Pocas veces al año	Mucho	Abundantes y faciles de encontrar	en verano, otoño e invierno	3	para comer en casa;Otro uso familiar;	Solo es parte de los ingresos familiares	No	Mensualmente	Pocas veces al año	Pocas veces al año	Mensualmente	Pocas veces al año	Pocas veces al año	Moderadamente	lo aprovechamos menos y si nos afectó	Escazos y difíciles de encontrar	menos abundante que ANTES de Marzo 2020	No vendo	Mas tiempo que antes	Siempre	Sana distancia;Cubrebocas;Gel;	Si	0	No	la gran incertidumbre que nos causo, mucha ansiedad y miedo
38	2021-08-19 21:41:54	2021-08-19 21:47:51	anonymous		Si	Centla	Poblado Simón Sarlat	Mujer	18	Sí					Mensualmente		Mucho	Moderadamente abundantes	Por temporadas Dependiendo la fruta que cultivábamos	Los 5 años	para venta;	Solo es parte de los ingresos familiares	No	Semanalmente						Mucho	lo aprovechamos menos y si nos afectó	Escazos y difíciles de encontrar	menos abundante que ANTES de Marzo 2020	Disminuyeron las ventas	Mas tiempo que antes	Siempre	Cubrebocas;Sana distancia;Gel;	Si	Ninguno	No	La pandemia dejó desempleo, la gente prefiere comprar en todos lados menos local…
39	2021-08-19 21:42:45	2021-08-19 21:47:58	anonymous		Si	Huimanguillo	Poblado c-34	Hombre	25	Sí	Mensualmente	Semanalmente	Pocas veces al año	Pocas veces al año	Semanalmente	Semanalmente	Mucho	Abundantes y faciles de encontrar	Principio de año	Un año	para comer en casa;para venta;	Solo es parte de los ingresos familiares	No	Pocas veces al año	Semanalmente	Pocas veces al año	Semanalmente	Semanalmente	Semanalmente	Moderadamente	lo aprovechamos menos y si nos afectó	Escazos y difíciles de encontrar	menos abundante que ANTES de Marzo 2020	Disminuyeron las ventas	Mas tiempo que antes	Siempre	Sana distancia;Cubrebocas;Gel;	Si	8	Si	Debido a la pandemia, tuvimos que tomar varias medidas drásticas económicas y sociales debido a la pérdida de cosecha y animales
40	2021-08-19 21:44:47	2021-08-19 21:47:59	anonymous		Si	Centro	Tabasco	Hombre	22	Sí	Mensualmente	Quincenalmente	Pocas veces al año	Mensualmente	Semanalmente		Moderadamente	Moderadamente abundantes	Abril, mayo, junio	Más de 15 años	para comer en casa;	Solo es para consumo familiar	Sí	Quincenalmente		Quincenalmente	Quincenalmente	Mensualmente		Mucho	lo aprovechamos igual y no nos afectó	Abundantes y faciles de encontrar	mas abundante que ANTES de Marzo 2020	Se incrementaron las ventas	Mas tiempo que antes	Siempre	Sana distancia;Cubrebocas;Gel;	No	0	No	Ninguno
41	2021-08-19 21:41:54	2021-08-19 21:48:14	anonymous		No	Cunduacán	Col. Emiliano Zapata	Hombre	21	No	Pocas veces al año	Pocas veces al año	Pocas veces al año	Mensualmente	Semanalmente	Semanalmente	Moderadamente	Abundantes y faciles de encontrar	Mayo	2	para comer en casa;para venta;	Solo es parte de los ingresos familiares	Sí	Quincenalmente	Mensualmente	Quincenalmente	Pocas veces al año	Quincenalmente	Pocas veces al año	Moderadamente	lo aprovechamos menos y si nos afectó	Moderadamente abundantes	Igual	Disminuyeron las ventas	Mas tiempo que antes	Siempre	Sana distancia;Cubrebocas;Gel;	No	Ninguno	No
42	2021-08-19 21:40:02	2021-08-19 21:48:33	anonymous		No	Jalapa	San Juan el alto 2da Sec.	Mujer	19	No	Mensualmente	Quincenalmente	Pocas veces al año	Mensualmente	Pocas veces al año		Moderadamente	Abundantes y faciles de encontrar	Abril	3	para comer en casa;	Solo es para consumo familiar	No	Quincenalmente	Quincenalmente		Mensualmente	Pocas veces al año		Moderadamente	lo aprovechamos igual y no nos afectó	Moderadamente abundantes	menos abundante que ANTES de Marzo 2020	Disminuyeron las ventas	Mas tiempo que antes	Siempre	Cubrebocas;Sana distancia;Gel;	Si	2	No	El precio elevado de los cultivos en el campo
43	2021-08-19 21:44:23	2021-08-19 21:48:36	anonymous		Si	Centro	.	Hombre	20	Sí	Pocas veces al año	Pocas veces al año		Mensualmente	Mensualmente		Moderadamente	Moderadamente abundantes	Según la temporada	3	para comer en casa;	Solo es para consumo familiar	Sí	Pocas veces al año	Pocas veces al año		Mensualmente	Mensualmente		Moderadamente	lo aprovechamos igual y no nos afectó	Moderadamente abundantes	Igual	No vendo	Mas tiempo que antes	Siempre	Cubrebocas;Gel;	Si	5	No
44	2021-08-19 21:44:30	2021-08-19 21:48:43	anonymous		Si	Ixtapangajoya	Ixtapangajoya	Hombre	65	Sí	Pocas veces al año	Semanalmente	Pocas veces al año	Pocas veces al año		Semanalmente	Moderadamente	Moderadamente abundantes	Marzo	5 años	para comer en casa;para venta;	Solo es para consumo familiar	Sí	Pocas veces al año	Mensualmente	Pocas veces al año	Mensualmente	Semanalmente		Moderadamente	lo aprovechamos igual y no nos afectó	Moderadamente abundantes	Igual	Se mantuvieron igual	Menos tiempo	Siempre	Sana distancia;Cubrebocas;Gel;	Si	3	No
45	2021-08-19 21:45:45	2021-08-19 21:48:47	anonymous		No	Cunduacán	Centro	Hombre	22	No																									Mas tiempo que antes	Siempre	Sana distancia;Cubrebocas;Gel;		0	No
46	2021-08-19 21:45:38	2021-08-19 21:48:53	anonymous		Si	Cardenas	Rural	Mujer	40	Sí	Quincenalmente	Pocas veces al año	Pocas veces al año	Quincenalmente	Mensualmente		Poco	Moderadamente abundantes	Es variable	5	para comer en casa;Otro uso familiar;	Solo es para consumo familiar	Sí	Semanalmente	Mensualmente	Pocas veces al año	Semanalmente	Quincenalmente		Mucho	lo aprovechamos mas y aumentaron los ingresos familiares	Moderadamente abundantes	Igual	No vendo	Mas tiempo que antes	Siempre	Sana distancia;Cubrebocas;Gel;	No	3	No
47	2021-08-19 21:42:09	2021-08-19 21:49:15	anonymous		No	Centro	Tamulte de las barrancas	Mujer	22	Sí	Pocas veces al año	Mensualmente	Pocas veces al año	Quincenalmente	Mensualmente		Poco	Abundantes y faciles de encontrar			para comer en casa;	Solo es para consumo familiar	Sí	Mensualmente	Mensualmente	Pocas veces al año	Quincenalmente	Mensualmente		Poco	lo aprovechamos igual y no nos afectó	Escazos y difíciles de encontrar	menos abundante que ANTES de Marzo 2020	No vendo	No vendo	Siempre	Cubrebocas;Gel;Sana distancia;	No	2	No
48	2021-08-19 21:42:33	2021-08-19 21:49:38	anonymous		Si	Centro	Villahermosa-frontera km 13.700 Ranchería medellín y madero 3ra sección	Mujer	21	Sí	Pocas veces al año	Pocas veces al año	Pocas veces al año	Semanalmente	Semanalmente		Moderadamente	Abundantes y faciles de encontrar	Los 12 meses del año	5 años	para venta;para comer en casa;	Es el principal sostén económico	Sí	Pocas veces al año	Pocas veces al año	Pocas veces al año	Semanalmente	Mensualmente		Poco	lo aprovechamos menos y si nos afectó	Escazos y difíciles de encontrar	menos abundante que ANTES de Marzo 2020	Disminuyeron las ventas	Mas tiempo que antes	Siempre	Sana distancia;Cubrebocas;Gel;	Si	5 (todos)	Si
49	2021-08-19 21:42:38	2021-08-19 21:49:51	anonymous		Si	Paraíso	Villa P. Ceiba	Hombre	57	Sí		Semanalmente					Mucho	Abundantes y faciles de encontrar	Todos los meses, dependiendo la utilidad o requerimiento	Creo que desde joven	para venta;	Solo es parte de los ingresos familiares	Sí		Semanalmente					Mucho	lo aprovechamos menos y si nos afectó	Escazos y difíciles de encontrar	menos abundante que ANTES de Marzo 2020	Disminuyeron las ventas	Mas tiempo que antes	Siempre	Sana distancia;Cubrebocas;Gel;	No	1	No	Como cualquier otro recurso natural, va disminuyendo al paso que el ser humano va ampliando su forma de vida, la ocupación de los terrenos y el aumento de infraestructura y concreto, sin mencionar que la zona el la que vivo tiene alta demanda por la refinería dos bocas
50	2021-08-19 21:44:51	2021-08-19 21:50:02	anonymous		Si	Teapa	Nicolás bravo	Hombre	23	No		Semanalmente		Mensualmente	Semanalmente		Mucho	Abundantes y faciles de encontrar	Cada 2 meses	Los 5 años	para comer en casa;	Solo es para consumo familiar	Sí					Quincenalmente		Mucho	lo aprovechamos igual y no nos afectó	Moderadamente abundantes	Igual	No vendo	Mas tiempo que antes	Siempre	Cubrebocas;Gel;Sana distancia;	No	3	Si
51	2021-08-19 21:46:43	2021-08-19 21:50:04	anonymous		No	Centro	La Lima	Hombre	20	No	Semanalmente	Quincenalmente	Pocas veces al año	Pocas veces al año	Semanalmente		Mucho	Moderadamente abundantes	Abril	2 años	para comer en casa;	Solo es para consumo familiar	Sí	Semanalmente	Quincenalmente	Pocas veces al año	Pocas veces al año	Semanalmente		Mucho	lo aprovechamos mas y aumentaron los ingresos familiares	Moderadamente abundantes	menos abundante que ANTES de Marzo 2020	Se mantuvieron igual	Mas tiempo que antes	Siempre	Sana distancia;Cubrebocas;Gel;	No	2	No	Que nos cuidemos mas, para que esta enfermedad ya no se siga propagando
52	2021-08-19 21:42:34	2021-08-19 21:50:07	anonymous		Si	Centro	Tamulte de las sabanas	Hombre	20	Sí	Pocas veces al año	Mensualmente	Pocas veces al año	Mensualmente	Pocas veces al año		Poco	Abundantes y faciles de encontrar	Mayo, junio, septiembre	4 años	para comer en casa;	Solo es para consumo familiar	Sí	Pocas veces al año	Mensualmente		Pocas veces al año	Pocas veces al año		Poco	lo aprovechamos menos y si nos afectó	Escazos y difíciles de encontrar	menos abundante que ANTES de Marzo 2020	Disminuyeron las ventas	Mas tiempo que antes	Siempre	Cubrebocas;Gel;Sana distancia;	No	Ninguno	No	Ninguno
53	2021-08-19 21:44:24	2021-08-19 21:50:40	anonymous		Si	Centro	Macultepec	Hombre	63	Sí	Mensualmente	Pocas veces al año	Mensualmente	Mensualmente	Mensualmente		Mucho	Moderadamente abundantes	Entre marzo a julio	No recuerdo	para venta;	Solo es parte de los ingresos familiares	No	Mensualmente	Mensualmente	Pocas veces al año	Mensualmente	Mensualmente		Moderadamente	lo aprovechamos menos y si nos afectó	Moderadamente abundantes	Igual	Se mantuvieron igual	Mas tiempo que antes	Siempre	Cubrebocas;	Si	Ninguno	No
54	2021-08-19 21:48:05	2021-08-19 21:50:43	anonymous		Si	Centro	Barrancas y Guanal Tabasco	Mujer	67	No	Pocas veces al año				Pocas veces al año		Poco	Abundantes y faciles de encontrar	1	0	para comer en casa;	Solo es para consumo familiar	Sí	Mensualmente				Mensualmente		Moderadamente	lo aprovechamos igual y no nos afectó	Escazos y difíciles de encontrar	menos abundante que ANTES de Marzo 2020	No vendo	Mas tiempo que antes	Siempre	Sana distancia;Cubrebocas;Gel;	No	2	No	Ninguno
55	2021-08-19 21:47:31	2021-08-19 21:50:48	anonymous		Si	Centro	Buena vista 3 ra secc	Mujer	43	Sí	Mensualmente				Quincenalmente		Moderadamente	Abundantes y faciles de encontrar	Mayo - Agosto	Mucho	para venta;	Solo es parte de los ingresos familiares	Sí	Mensualmente				Quincenalmente		Moderadamente	lo aprovechamos menos y si nos afectó	Moderadamente abundantes	menos abundante que ANTES de Marzo 2020	Disminuyeron las ventas	Mas tiempo que antes	Siempre	Cubrebocas;Gel;	No	Ninguno	No	Ninguno
56	2021-08-19 21:47:10	2021-08-19 21:50:58	anonymous		No	Comalcalco	ARENA 2DA	Hombre	19	Sí	Mensualmente	Mensualmente	Pocas veces al año	Semanalmente	Semanalmente		Mucho	Abundantes y faciles de encontrar	Marzo	Si	para comer en casa;	Es el principal sostén económico	No	Semanalmente	Semanalmente	Semanalmente	Semanalmente	Semanalmente		Mucho	lo aprovechamos mas y aumentaron los ingresos familiares	Abundantes y faciles de encontrar	mas abundante que ANTES de Marzo 2020	Se incrementaron las ventas	Mas tiempo que antes	Siempre	Sana distancia;	Si	Nadie	No	No hay
57	2021-08-19 21:45:09	2021-08-19 21:51:54	anonymous		Si	Jalpa De Méndez	Pob. Nicolás Bravo	Hombre	19	Sí	Semanalmente	Mensualmente	Pocas veces al año	Quincenalmente	Pocas veces al año	Semanalmente	Moderadamente	Abundantes y faciles de encontrar	En todos	Los cinco años	para comer en casa;Otro uso familiar;	Solo es para consumo familiar	Sí	Semanalmente	Mensualmente	Pocas veces al año	Quincenalmente	Pocas veces al año	Semanalmente	Mucho	lo aprovechamos igual y no nos afectó	Moderadamente abundantes	Igual	No vendo	Mas tiempo que antes	Siempre	Sana distancia;Cubrebocas;Gel;	Si	Cero	No	En lo personal esta pandemia impactó más en mi en cuestiones académicas
58	2021-08-19 21:44:05	2021-08-19 21:53:00	anonymous		Si	Centro	R/A Anacleto Canabal 2da Sección	Mujer	21	Sí	Mensualmente	Mensualmente	Pocas veces al año	Pocas veces al año			Mucho	Abundantes y faciles de encontrar	Enero, Febrero	2 años	para comer en casa;	Es el principal sostén económico	Sí	Quincenalmente	Pocas veces al año	Pocas veces al año	Pocas veces al año	Pocas veces al año		Mucho	lo aprovechamos menos y si nos afectó	Moderadamente abundantes	menos abundante que ANTES de Marzo 2020	Disminuyeron las ventas	Mas tiempo que antes	Siempre	Sana distancia;Cubrebocas;Gel;	No	0	No	Que se debería de tomar en cuenta a las familias que se han visto muy afectadas con la pandemia dándoles apoyo con algunas semillas para que puedan germinar y tengan un buen sustento
59	2021-08-19 21:47:49	2021-08-19 21:53:38	anonymous		Si	Cunduacán	R/a piedra primera	Hombre	73	Sí	Pocas veces al año	Pocas veces al año	Pocas veces al año	Pocas veces al año	Pocas veces al año		Moderadamente	Moderadamente abundantes	Marzo, septiembre, dependiendo	5 años	para comer en casa;	Es el principal sostén económico	Sí	Mensualmente	Quincenalmente	Quincenalmente	Mensualmente	Mensualmente		Moderadamente	lo aprovechamos igual y no nos afectó	Moderadamente abundantes	mas abundante que ANTES de Marzo 2020		No vendo	Siempre	Sana distancia;Cubrebocas;Gel;	No	5	No
60	2021-08-19 21:50:52	2021-08-19 21:54:02	anonymous		Si	Centro	Ra. González 2da sección	Hombre	19	Sí	Pocas veces al año	Mensualmente	Mensualmente	Quincenalmente	Semanalmente	Quincenalmente	Mucho	Moderadamente abundantes	Todos los meses	Los 5 años	para comer en casa;	Solo es para consumo familiar	Sí	Pocas veces al año	Mensualmente	Mensualmente	Quincenalmente	Semanalmente	Quincenalmente	Moderadamente	lo aprovechamos menos y si nos afectó	Moderadamente abundantes	Igual	No vendo	No vendo	Siempre	Sana distancia;Cubrebocas;Gel;	Si	4	No	Afectaciones al comercio local y apoyos económico a agricultura
61	2021-08-19 21:46:37	2021-08-19 21:54:33	anonymous		Si	Cárdenas	Zapotal segunda	Hombre	59	Sí	Semanalmente	Semanalmente	Pocas veces al año	Semanalmente	Semanalmente	Semanalmente	Mucho	Moderadamente abundantes	Cada mes	5	para comer en casa;para venta;Otro uso familiar;	Solo es parte de los ingresos familiares	Sí	Semanalmente	Semanalmente	Pocas veces al año	Semanalmente	Semanalmente		Moderadamente	lo aprovechamos igual y no nos afectó	Abundantes y faciles de encontrar	Igual	Se incrementaron las ventas	Mas tiempo que antes	Siempre	Sana distancia;Cubrebocas;Gel;	No	Ninguno	No	La mayor afectación se da en zonas céntricas ya que las personas no tienen fácil acceso para obtenerlas porque recurren a mercados o supermercados, en las zonas rurales como son rancherías y poblados se encuentra una mayor obtención de los recursos naturales porque son cosechados por las mismas personas que viven ahí y tienen mayor beneficios
62	2021-08-19 21:50:31	2021-08-19 21:54:44	anonymous		Si	Comalcalco	Tecolutilla	Hombre	21	Sí	Pocas veces al año	Mensualmente	Pocas veces al año	Pocas veces al año	Quincenalmente	Quincenalmente	Moderadamente	Moderadamente abundantes	Enero, febrero, junio, julio y agosto	5	para comer en casa;para venta;	Solo es parte de los ingresos familiares	Sí	Pocas veces al año	Pocas veces al año	Pocas veces al año	Pocas veces al año	Mensualmente	Quincenalmente	Moderadamente	lo aprovechamos menos y si nos afectó	Moderadamente abundantes	Igual	Se mantuvieron igual	Mas tiempo que antes	Siempre	Sana distancia;Cubrebocas;Gel;	No	0	No
63	2021-08-19 21:46:42	2021-08-19 21:54:47	anonymous		Si	Comalcalco	R/A Progreso Túlar 2da	Hombre	19	Sí	Pocas veces al año	Semanalmente	Pocas veces al año	Semanalmente	Quincenalmente	Pocas veces al año	Mucho	Moderadamente abundantes	Todos el año	Los 5 años	para comer en casa;	Solo es para consumo familiar	Sí	Pocas veces al año	Semanalmente	Pocas veces al año	Quincenalmente	Semanalmente	Pocas veces al año	Mucho	lo aprovechamos mas y aumentaron los ingresos familiares	Moderadamente abundantes	Igual	No vendo	Mas tiempo que antes	Siempre	Cubrebocas;Sana distancia;	No	4	No	Antes de la pandemia era más difícil conseguir o cazar animales silvestres (como iguanas, conejos, etc.) ahora es un poco mas fácil conseguirlos o cazarlos.
64	2021-08-19 21:51:33	2021-08-19 21:54:48	anonymous		No	Centro	Villahermosa	Hombre	21	No	Pocas veces al año	Pocas veces al año	Pocas veces al año	Mensualmente	Mensualmente		Moderadamente	Moderadamente abundantes	Diciembre-Enero	No	para comer en casa;	Es el principal sostén económico	No	Pocas veces al año	Pocas veces al año	Pocas veces al año	Mensualmente	Mensualmente		Moderadamente	lo aprovechamos mas y aumentaron los ingresos familiares	Escazos y difíciles de encontrar	menos abundante que ANTES de Marzo 2020	Disminuyeron las ventas	Mas tiempo que antes	Siempre	Cubrebocas;Sana distancia;Gel;	Si	Ninguno	No
65	2021-08-19 21:49:29	2021-08-19 21:55:05	anonymous		Si	Heroica Cardenas	Col, Santa Cruz	Hombre	23	Sí	Pocas veces al año	Semanalmente	Pocas veces al año	Pocas veces al año	Mensualmente	Pocas veces al año	Moderadamente	Moderadamente abundantes	Todos los meses	Todo el tiempo	para comer en casa;	Solo es para consumo familiar	Sí	Pocas veces al año	Semanalmente	Pocas veces al año	Pocas veces al año	Mensualmente	Pocas veces al año	Mucho	lo aprovechamos igual y no nos afectó	Moderadamente abundantes	Igual	No vendo	Mas tiempo que antes	Siempre	Cubrebocas;Sana distancia;	Si	Todos	Si	Nosotros utlizamos leña para cocinar nuestros alimentos. No consumimos animales silvestres. Tenemos arboles frutales y esos son los que aprovechamos. Las afectaciones principales fueron la caida economica porque algunos integrantes perdieron su trabajo y no han podido recuperarse.
66	2021-08-19 21:50:39	2021-08-19 21:55:30	anonymous		Si	Comalcalco	Ranchería Gregorio Méndez 1ra	Hombre	19	Sí	Semanalmente	Mensualmente		Semanalmente	Pocas veces al año		Mucho	Abundantes y faciles de encontrar	Marzo a noviembre	4	para comer en casa;para venta;	Solo es parte de los ingresos familiares	Sí	Semanalmente	Pocas veces al año	Pocas veces al año	Mensualmente	Semanalmente	Semanalmente	Mucho	lo aprovechamos menos y si nos afectó	Moderadamente abundantes	menos abundante que ANTES de Marzo 2020	Disminuyeron las ventas	Mas tiempo que antes	Siempre	Sana distancia;Cubrebocas;Gel;	No	0	No	Falta de insumos en el campo y el excesos de los precios en la canasta básica
67	2021-08-19 21:51:03	2021-08-19 21:55:53	anonymous		Si	Jalpa de Méndez	Jalpa de Méndez, centro	Hombre	18	Sí	Mensualmente	Pocas veces al año	Pocas veces al año	Mensualmente	Pocas veces al año		Poco	Moderadamente abundantes	Mayo	3	para comer en casa;	Solo es para consumo familiar	Sí	Mensualmente	Pocas veces al año	Pocas veces al año	Pocas veces al año	Mensualmente	Pocas veces al año	Moderadamente	lo aprovechamos igual y no nos afectó	Moderadamente abundantes	menos abundante que ANTES de Marzo 2020	No vendo	Mas tiempo que antes	Siempre	Sana distancia;Cubrebocas;Gel;	No	2	No	Las plantas medicinales se usan con mas frecuencia
68	2021-08-19 21:54:35	2021-08-19 21:59:52	anonymous		Si	Macuspana	Ejido Abasolo	Mujer	54	Sí	Mensualmente	Pocas veces al año	Pocas veces al año	Quincenalmente	Semanalmente		Mucho	Abundantes y faciles de encontrar	Dependiendo, marzo el mango, después tiempo de guaya, casi todos los meses.	Todos los años	para comer en casa;	Solo es para consumo familiar	Sí	Mensualmente	Pocas veces al año	Pocas veces al año	Mensualmente	Pocas veces al año		Moderadamente	lo aprovechamos menos y si nos afectó	Moderadamente abundantes	Igual	No vendo	Menos tiempo	Siempre	Sana distancia;Cubrebocas;Gel;	Si	2	No	Subieron de precio.
69	2021-08-19 21:52:40	2021-08-19 21:59:52	anonymous		Si	Centro	Tabasco	Hombre	23	Sí	Pocas veces al año	Mensualmente	Pocas veces al año	Quincenalmente	Quincenalmente		Poco	Moderadamente abundantes	La mayoria	Los 5 años	para comer en casa;Otro uso familiar;	Solo es para consumo familiar	Sí	Quincenalmente	Pocas veces al año	Pocas veces al año	Quincenalmente	Quincenalmente		Moderadamente	lo aprovechamos mas y aumentaron los ingresos familiares	Moderadamente abundantes	menos abundante que ANTES de Marzo 2020	No vendo	Mas tiempo que antes	Siempre	Cubrebocas;Gel;Sana distancia;	No	Madre y abuelo	Si	Nose
70	2021-08-19 21:50:40	2021-08-19 22:02:14	anonymous		Si	Reforma	Reforma, Chiapas	Mujer	19	No	Pocas veces al año	Mensualmente	Pocas veces al año	Semanalmente	Semanalmente	Semanalmente	Mucho	Abundantes y faciles de encontrar	Febrero,marzo,junio	2 años	Otro uso familiar;para venta;	Solo es para consumo familiar	Sí	Semanalmente	Quincenalmente	Quincenalmente	Quincenalmente	Mensualmente	Mensualmente	Moderadamente	lo aprovechamos menos y si nos afectó	Escazos y difíciles de encontrar	mas abundante que ANTES de Marzo 2020	Disminuyeron las ventas	Mas tiempo que antes	Siempre	Cubrebocas;Sana distancia;Gel;	Si	Muchas	Si	Que hubiera medidas necesarias
71	2021-08-19 21:49:43	2021-08-19 22:03:23	anonymous		No	Macuspana	Ranchería el Bayo primera sección	Mujer	22	No	Mensualmente	Semanalmente	Pocas veces al año	Mensualmente	Mensualmente		Moderadamente	Abundantes y faciles de encontrar	Julio septiembre	3	para comer en casa;	Solo es para consumo familiar	Sí	Mensualmente	Mensualmente	Pocas veces al año	Mensualmente	Mensualmente		Moderadamente	lo aprovechamos menos y si nos afectó	Escazos y difíciles de encontrar	menos abundante que ANTES de Marzo 2020	No vendo	No vendo	Siempre	Sana distancia;Cubrebocas;	No	1	No	Que se están agotando todos esos recursos.
72	2021-08-19 21:57:12	2021-08-19 22:04:02	anonymous		Si	CENTLA	VILLA CUAUHTÉMOC	Hombre	20	Sí	Semanalmente	Semanalmente	Mensualmente	Quincenalmente	Quincenalmente		Moderadamente	Moderadamente abundantes	En todos los meses	Los 5 años	para comer en casa;	Solo es para consumo familiar	Sí	Semanalmente	Quincenalmente	Mensualmente	Mensualmente	Mensualmente		Moderadamente	lo aprovechamos igual y no nos afectó	Moderadamente abundantes	Igual	No vendo	Mas tiempo que antes	Siempre	Sana distancia;Cubrebocas;Gel;	No	4	No
73	2021-08-19 21:58:18	2021-08-19 22:04:24	anonymous		Si	Cunduacán	Ejido José María pino Suárez	Hombre	21	Sí					Mensualmente		Mucho	Abundantes y faciles de encontrar	Marzo	19	para comer en casa;Otro uso familiar;	Solo es para consumo familiar	Sí					Mensualmente		Poco	lo aprovechamos menos y si nos afectó	Escazos y difíciles de encontrar	menos abundante que ANTES de Marzo 2020	No vendo	No vendo	Siempre	Cubrebocas;Gel;Sana distancia;	Si	7	No	Afectación en el caso de que antes se podía salir a recaudar los alimentos ahora afecta por qué que no se puede realizar completamente todo lo que se recogía antes
74	2021-08-19 22:00:07	2021-08-19 22:05:05	anonymous		Si	JALPA DE MÉNDEZ	R/a VICENTE GUERRERO 1ra	Hombre	62	Sí	Semanalmente	Pocas veces al año	Mensualmente	Mensualmente	Mensualmente		Mucho	Abundantes y faciles de encontrar	1 o 2	5	para comer en casa;para venta;	Solo es parte de los ingresos familiares	Sí	Quincenalmente	Pocas veces al año	Mensualmente	Mensualmente	Mensualmente		Mucho	lo aprovechamos menos y si nos afectó	Escazos y difíciles de encontrar	menos abundante que ANTES de Marzo 2020	Disminuyeron las ventas	Mas tiempo que antes	Siempre	Sana distancia;Cubrebocas;Gel;	Si	0	No
75	2021-08-19 22:01:00	2021-08-19 22:05:32	anonymous		Si	Tacotalpa	Tacotalpa	Mujer	20	Sí	Pocas veces al año	Mensualmente	Pocas veces al año	Mensualmente	Mensualmente	Pocas veces al año	Mucho	Abundantes y faciles de encontrar	Abril- septiembre	3	para comer en casa;Otro uso familiar;para venta;	Solo es parte de los ingresos familiares	Sí	Pocas veces al año	Mensualmente	Pocas veces al año	Pocas veces al año	Mensualmente	Pocas veces al año	Moderadamente	lo aprovechamos igual y no nos afectó	Moderadamente abundantes	Igual	Se mantuvieron igual	Mas tiempo que antes	Siempre	Sana distancia;Cubrebocas;Gel;	Si	0	No
76	2021-08-19 22:03:15	2021-08-19 22:07:15	anonymous		Si	Jalpa de Méndez	Tabasco	Hombre	21 años	Sí					Pocas veces al año		Moderadamente	Abundantes y faciles de encontrar	Enero y septiembre	5	para venta;	Solo es parte de los ingresos familiares	Sí		Pocas veces al año		Pocas veces al año			Moderadamente	lo aprovechamos menos y si nos afectó	Moderadamente abundantes	Igual	Disminuyeron las ventas	Mas tiempo que antes	Siempre	Sana distancia;Cubrebocas;Gel;	Si	2	No
77	2021-08-19 22:02:31	2021-08-19 22:07:19	anonymous		Si	Cardenas	Poblado C-16 Gral. Emiliano Zapata	Mujer	21	Sí	Semanalmente	Semanalmente	Pocas veces al año	Semanalmente	Semanalmente		Mucho	Abundantes y faciles de encontrar	Todo el año	Todos los años	para comer en casa;Otro uso familiar;	Solo es para consumo familiar	Sí	Semanalmente	Semanalmente	Pocas veces al año	Semanalmente	Semanalmente		Mucho	lo aprovechamos igual y no nos afectó	Moderadamente abundantes	Igual	No vendo	Mas tiempo que antes	A veces	Sana distancia;Cubrebocas;Gel;	No	4	No	Debido a la cuarentena se visitaban con poca frecuencia los cultivos y se robaban algunos de estos.
78	2021-08-19 22:04:10	2021-08-19 22:10:07	anonymous		Si	Tenosique	La isla	Hombre	50	Sí						Semanalmente	Moderadamente	Abundantes y faciles de encontrar	Enero-julio	4	Otro uso familiar;	Es el principal sostén económico	Sí						Semanalmente	Mucho	lo aprovechamos menos y si nos afectó	Escazos y difíciles de encontrar	menos abundante que ANTES de Marzo 2020	Disminuyeron las ventas	Mas tiempo que antes	Siempre	Sana distancia;Cubrebocas;Gel;	Si	Ninguno	No
79	2021-08-19 22:08:57	2021-08-19 22:11:47	anonymous		Si	Huimanguillo	Palo Mulato	Hombre		No	Semanalmente	Quincenalmente	Pocas veces al año	Quincenalmente	Quincenalmente		Moderadamente	Abundantes y faciles de encontrar	En la época en que hay más	3	para comer en casa;	Solo es parte de los ingresos familiares	Sí	Semanalmente	Quincenalmente	Semanalmente	Semanalmente	Semanalmente		Mucho	lo aprovechamos mas y aumentaron los ingresos familiares	Moderadamente abundantes	Igual	Disminuyeron las ventas	Mas tiempo que antes	Siempre	Cubrebocas;Gel;Sana distancia;	No	0	No
80	2021-08-19 22:01:27	2021-08-19 22:11:53	anonymous		Si	Tila	Yoc poquitioc	Hombre	22	Sí	Semanalmente	Semanalmente	Pocas veces al año	Semanalmente	Semanalmente		Mucho	Abundantes y faciles de encontrar	Marzo y Setiembre	5	para comer en casa;	Solo es para consumo familiar	Sí	Mensualmente	Semanalmente	Pocas veces al año	Semanalmente	Semanalmente		Mucho	lo aprovechamos igual y no nos afectó	Moderadamente abundantes	Igual	Se mantuvieron igual	Mas tiempo que antes	Siempre	Cubrebocas;Gel;	No	0	No	Aumento de precios
81	2021-08-19 22:02:02	2021-08-19 22:14:12	anonymous		Si	Tila	Petalcingo	Hombre	56	Sí	Pocas veces al año	Pocas veces al año	Pocas veces al año		Pocas veces al año	Pocas veces al año	Poco	Moderadamente abundantes	Varian los meses	Un año	Otro uso familiar;para comer en casa;para venta;	Solo es para consumo familiar	Sí	Pocas veces al año	Pocas veces al año		Pocas veces al año	Pocas veces al año	Pocas veces al año	Moderadamente	lo aprovechamos igual y no nos afectó	Moderadamente abundantes	Igual	Disminuyeron las ventas	Mas tiempo que antes	Siempre	Cubrebocas;Gel;	Si	Gracias a DIOS ninguno	No	Pues ninguno
82	2021-08-19 22:08:39	2021-08-19 22:14:43	anonymous		Si	Centro	Ranchería González	Hombre	24	Sí	Semanalmente	Mensualmente	Pocas veces al año	Mensualmente	Semanalmente		Moderadamente	Abundantes y faciles de encontrar	Marzo, agosto, septiembre	3	para comer en casa;para venta;	Solo es para consumo familiar	Sí	Pocas veces al año	Mensualmente	Pocas veces al año	Mensualmente	Semanalmente		Mucho	lo aprovechamos mas y aumentaron los ingresos familiares	Moderadamente abundantes	menos abundante que ANTES de Marzo 2020	No vendo	Mas tiempo que antes	Siempre	Sana distancia;Cubrebocas;Gel;	No	0	No
83	2021-08-19 22:06:20	2021-08-19 22:18:04	anonymous		Si	Centró		Hombre	24	Sí	Quincenalmente	Semanalmente	Mensualmente	Quincenalmente	Semanalmente	Pocas veces al año	Moderadamente	Moderadamente abundantes	Enero	8	para comer en casa;	Es el principal sostén económico	Sí	Mensualmente	Semanalmente	Mensualmente	Mensualmente	Semanalmente		Poco	lo aprovechamos menos y si nos afectó	Escazos y difíciles de encontrar	Igual	Disminuyeron las ventas	Mas tiempo que antes	Siempre	Cubrebocas;Gel;Sana distancia;	Si	4	No	Si solo me quedan algunas platas medicinales, tortuga y algunos palos de leña
84	2021-08-19 22:09:15	2021-08-19 22:20:15	anonymous		Si	Comalcalco	Villa aldama	Hombre	25	Sí	Mensualmente	Semanalmente	Pocas veces al año	Mensualmente	Mensualmente		Moderadamente	Abundantes y faciles de encontrar	Marzo junio julio agosto	3	para comer en casa;	Es el principal sostén económico	Sí	Mensualmente	Semanalmente	Pocas veces al año	Pocas veces al año	Quincenalmente		Mucho	lo aprovechamos mas y aumentaron los ingresos familiares	Escazos y difíciles de encontrar	menos abundante que ANTES de Marzo 2020	Disminuyeron las ventas	Mas tiempo que antes	Siempre	Cubrebocas;Sana distancia;Gel;	No	Ninguno	No
85	2021-08-19 22:16:38	2021-08-19 22:21:17	anonymous		Si	Ciudad de México	Ciudad de México	Mujer	70	Sí	Pocas veces al año	Pocas veces al año	Pocas veces al año	Mensualmente	Mensualmente	Mensualmente	Mucho	Moderadamente abundantes	Marzo y abril	Mucho	para venta;	Es el principal sostén económico	No	Pocas veces al año	Pocas veces al año	Pocas veces al año	Pocas veces al año	Pocas veces al año	Pocas veces al año	Poco	lo aprovechamos menos y si nos afectó	Escazos y difíciles de encontrar	menos abundante que ANTES de Marzo 2020	No vendo	No vendo	Siempre	Sana distancia;Cubrebocas;Gel;	Si	5	Si	Mi familiar se sostenía de la cosecha de frutas y verduras y la venta de flores, iniciando la pandemia se le pidió que dejara el campo al ser persona de alto riesgo y vivir con otra persona de alto riesgo
86	2021-08-19 22:13:42	2021-08-19 22:22:17	anonymous		No	Centro	Parrilla	Hombre	23	Sí	Mensualmente	Pocas veces al año	Pocas veces al año	Mensualmente	Semanalmente	Pocas veces al año	Moderadamente	Moderadamente abundantes	Mayo	3	para comer en casa;	Solo es para consumo familiar	Sí	Mensualmente	Pocas veces al año	Pocas veces al año	Quincenalmente	Quincenalmente	Pocas veces al año	Moderadamente	lo aprovechamos mas y aumentaron los ingresos familiares	Moderadamente abundantes	Igual	Disminuyeron las ventas	Mas tiempo que antes	Siempre	Sana distancia;Cubrebocas;Gel;	Si	3	No	Pues
87	2021-08-19 22:17:37	2021-08-19 22:23:03	anonymous		Si	Cárdenas	Tabasco	Mujer	---	Sí	Semanalmente	Pocas veces al año	Pocas veces al año	Semanalmente	Mensualmente		Moderadamente	Moderadamente abundantes			para comer en casa;Otro uso familiar;	Solo es para consumo familiar	Sí	Semanalmente	Pocas veces al año	Pocas veces al año	Quincenalmente	Mensualmente		Moderadamente	lo aprovechamos igual y no nos afectó	Moderadamente abundantes	Igual	No vendo	Mas tiempo que antes	Siempre	Sana distancia;Cubrebocas;Gel;	No	5	No
88	2021-08-19 22:14:12	2021-08-19 22:23:22	anonymous		Si	Centro	Tamulte de las barrancas	Hombre	23	Sí	Semanalmente						Moderadamente	Abundantes y faciles de encontrar	Todo el año	5 años	para comer en casa;	Solo es para consumo familiar	Sí	Semanalmente						Moderadamente	lo aprovechamos igual y no nos afectó	Escazos y difíciles de encontrar	Igual	No vendo	No vendo	Siempre	Cubrebocas;Gel;Sana distancia;	No	0	No	Muchos vendedores perdieron ingresos económicos por quedarse en casa por miedo de contagiarse, en la actualidad muchos tienen que salir a vender para poder tener ingresos pero arriesgan su salud y la de sus familiares.
89	2021-08-19 22:19:39	2021-08-19 22:25:38	anonymous		Si	Balancán	Cabecera	Mujer	21	No	Mensualmente	Mensualmente	Pocas veces al año	Quincenalmente	Semanalmente		Moderadamente	Abundantes y faciles de encontrar	Marzo	Varios	para comer en casa;	Solo es para consumo familiar	No	Mensualmente	Mensualmente	Pocas veces al año	Quincenalmente	Semanalmente		Mucho	lo aprovechamos menos y si nos afectó	Escazos y difíciles de encontrar	mas abundante que ANTES de Marzo 2020	No vendo	No vendo	Siempre	Cubrebocas;Sana distancia;Gel;	Si	Ninguno	No
90	2021-08-19 22:26:14	2021-08-19 22:31:26	anonymous		No	Jalapa	Centro	Hombre	19	Sí	Pocas veces al año	Pocas veces al año	Pocas veces al año	Pocas veces al año	Pocas veces al año	Pocas veces al año	Moderadamente	Moderadamente abundantes	Marzo-Abril	2 años	para comer en casa;	Solo es para consumo familiar	No	Pocas veces al año	Pocas veces al año	Pocas veces al año	Pocas veces al año	Pocas veces al año	Pocas veces al año	Poco	lo aprovechamos menos y si nos afectó	Escazos y difíciles de encontrar	menos abundante que ANTES de Marzo 2020	No vendo	No vendo	Siempre	Sana distancia;Cubrebocas;Gel;	No	3	No
91	2021-08-19 22:36:08	2021-08-19 22:40:35	anonymous		No	Huimanguillo	La Venta	Hombre	21	No	Pocas veces al año	Pocas veces al año	Pocas veces al año	Pocas veces al año	Semanalmente	Pocas veces al año	Poco	Moderadamente abundantes	Mmmm	Ningúno	para comer en casa;	Solo es para consumo familiar	No	Pocas veces al año	Pocas veces al año	Pocas veces al año	Pocas veces al año	Pocas veces al año	Pocas veces al año	Poco	lo aprovechamos menos y si nos afectó	Escazos y difíciles de encontrar	menos abundante que ANTES de Marzo 2020	No vendo	Mas tiempo que antes	Siempre	Sana distancia;Cubrebocas;Gel;	No	Ninguno	No	Mal cuestionario, poner mayor empeño
92	2021-08-19 22:36:12	2021-08-19 22:40:47	anonymous		Si	Centro	Tumbulushal	Hombre	65	Sí	Pocas veces al año				Pocas veces al año		Mucho	Moderadamente abundantes	Junio Julio	3	para comer en casa;para venta;	Es el principal sostén económico	Sí					Pocas veces al año		Moderadamente	lo aprovechamos igual y no nos afectó	Moderadamente abundantes	Igual	Disminuyeron las ventas	Mas tiempo que antes	Siempre	Cubrebocas;Gel;Sana distancia;	No	Ninguno	No	.
93	2021-08-19 22:37:15	2021-08-19 22:41:33	anonymous		Si	Centro	Villahermosa	Mujer	18	Sí	Pocas veces al año	Pocas veces al año	Pocas veces al año	Pocas veces al año	Semanalmente		Moderadamente	Moderadamente abundantes	Casi todos	3 años y medio	para comer en casa;	Solo es para consumo familiar	Sí	Pocas veces al año	Pocas veces al año	Pocas veces al año	Pocas veces al año	Mensualmente		Poco	lo aprovechamos menos y si nos afectó	Moderadamente abundantes	mas abundante que ANTES de Marzo 2020	No vendo	Mas tiempo que antes	Siempre	Sana distancia;Cubrebocas;Gel;	No	1	No
94	2021-08-19 22:38:03	2021-08-19 22:42:12	anonymous		Si	Centro	Villahermosa	Mujer	65	Sí	Semanalmente	Pocas veces al año		Quincenalmente	Mensualmente		Mucho	Moderadamente abundantes	Enero, julio, agosto, noviembre, diciembre	5	para comer en casa;	Solo es para consumo familiar	Sí	Semanalmente			Mensualmente	Pocas veces al año		Mucho	lo aprovechamos igual y no nos afectó	Moderadamente abundantes	mas abundante que ANTES de Marzo 2020	No vendo	Mas tiempo que antes	Siempre	Sana distancia;Cubrebocas;Gel;	No	5	Si
95	2021-08-19 22:35:33	2021-08-19 22:42:17	anonymous		Si	San pedro mixtepec	Puerto Escondido	Hombre	20	Sí		Semanalmente					Moderadamente	Abundantes y faciles de encontrar	2 meses	15	para venta;	Solo es parte de los ingresos familiares	Sí						Semanalmente	Moderadamente	lo aprovechamos menos y si nos afectó	Moderadamente abundantes	menos abundante que ANTES de Marzo 2020	Disminuyeron las ventas	Mas tiempo que antes	Siempre	Cubrebocas;Gel;Sana distancia;	Si	1	Si	El covi incremento gastos y disminuyo ventas
96	2021-08-19 22:44:53	2021-08-19 22:49:04	anonymous		Si	Nacajuca	Olcuatitan	Hombre	21	Sí	Pocas veces al año	Semanalmente	Pocas veces al año	Quincenalmente	Mensualmente		Mucho	Abundantes y faciles de encontrar	Marzo	Todos	para comer en casa;	Solo es parte de los ingresos familiares	Sí	Quincenalmente	Semanalmente	Pocas veces al año	Mensualmente	Quincenalmente		Moderadamente	lo aprovechamos menos y si nos afectó	Escazos y difíciles de encontrar	menos abundante que ANTES de Marzo 2020	Disminuyeron las ventas	Mas tiempo que antes	Siempre	Sana distancia;Cubrebocas;	No	0	No
97	2021-08-19 22:43:04	2021-08-19 22:52:50	anonymous		Si	Cárdenas	Vereda	Mujer	46	Sí	Pocas veces al año	Quincenalmente		Semanalmente	Quincenalmente		Moderadamente	Abundantes y faciles de encontrar	Cada que se pueda	Durango 4 años	para comer en casa;para venta;	Es el principal sostén económico	Sí	Quincenalmente	Semanalmente		Semanalmente	Pocas veces al año		Mucho	lo aprovechamos mas y aumentaron los ingresos familiares	Escazos y difíciles de encontrar	menos abundante que ANTES de Marzo 2020	Disminuyeron las ventas	Mas tiempo que antes	Siempre	Sana distancia;Cubrebocas;Gel;	Si	Ninguno	No	Mi familia tiene que buscar los recursos para poder comer y hacer ventas, bajo los recursos naturales porque no somos los únicos que buscamos ese medio de alimentación.
98	2021-08-19 22:51:16	2021-08-19 22:52:50	anonymous		No	Centro	Atasta	Hombre	23	No	Pocas veces al año	Pocas veces al año		Pocas veces al año	Pocas veces al año	Pocas veces al año	Moderadamente	Abundantes y faciles de encontrar
99	2021-08-19 22:46:11	2021-08-19 22:53:04	anonymous		No	Centro	Villahermosa	Mujer	18	No	Pocas veces al año	Pocas veces al año	Pocas veces al año	Mensualmente	Quincenalmente	Pocas veces al año	Moderadamente	Abundantes y faciles de encontrar	En agosto o marzo dependiendo la temporada	1 año	para comer en casa;	Solo es para consumo familiar	Sí	Quincenalmente	Pocas veces al año	Pocas veces al año	Quincenalmente	Semanalmente	Pocas veces al año	Mucho	lo aprovechamos menos y si nos afectó	Escazos y difíciles de encontrar	menos abundante que ANTES de Marzo 2020	Disminuyeron las ventas	Mas tiempo que antes	Siempre	Sana distancia;Cubrebocas;Gel;	Si	1	No	Que los recursos y se utilizan para lo que son pero como ha disminuido su reproducción o ya no lo hacen o lo vende como antes se va desapareciendo poco a poco
100	2021-08-19 22:53:20	2021-08-19 22:54:48	anonymous		No	Centro	Villahermosa	Hombre	23	No						Pocas veces al año	Poco	Escazos y difíciles de encontrar	No se	No	Otro uso familiar;		No	Pocas veces al año						Poco
101	2021-08-19 22:48:20	2021-08-19 22:55:25	anonymous		Si	Nacajuca	Poblado Tucta	Mujer	23	Sí	Pocas veces al año	Quincenalmente	Pocas veces al año	Quincenalmente	Quincenalmente	Quincenalmente	Moderadamente	Moderadamente abundantes	Mayo, Agosto y Noviembre	Cada año se disfruta de guayabas, mangos, limón, entre otros	para comer en casa;	Solo es para consumo familiar	Sí	Pocas veces al año	Mensualmente	Pocas veces al año	Mensualmente	Quincenalmente	Quincenalmente	Moderadamente	lo aprovechamos mas y aumentaron los ingresos familiares	Moderadamente abundantes	menos abundante que ANTES de Marzo 2020	No vendo	No vendo	Siempre	Sana distancia;Cubrebocas;Gel;	No	Nadien	No	Hay sequia, los animales últimamente se enferman, el limón ya no produce mas de lo normal.
102	2021-08-19 22:46:03	2021-08-19 22:55:38	anonymous		Si	Centro	Villahermosa	Mujer	21	Sí			Quincenalmente		Semanalmente		Moderadamente	Abundantes y faciles de encontrar	Todo el año	Todos los años	para comer en casa;para venta;	Solo es parte de los ingresos familiares	Sí			Quincenalmente		Semanalmente		Mucho	lo aprovechamos mas y aumentaron los ingresos familiares	Moderadamente abundantes	Igual	Se incrementaron las ventas	No vendo	Siempre	Sana distancia;Cubrebocas;Gel;	No	Todos, incluyéndome. En total 5 personas.	No	Contar con frutas y verduras, así como aves de corral, en un terreno cerca de casa o el patio nos hizo ver que es una ventaja en épocas donde los productos de supermercado se agotan, suben sus precios o es riesgoso ir a sitios muy transitados.
103	2021-08-19 22:53:55	2021-08-19 23:00:39	anonymous		Si	nacajuca	tucta	Hombre	54	Sí	Mensualmente	Semanalmente	Quincenalmente	Semanalmente	Semanalmente	Semanalmente	Mucho	Abundantes y faciles de encontrar	depende de la cosecha en que se siembre	15 años	para comer en casa;	Solo es parte de los ingresos familiares	No	Semanalmente	Mensualmente					Poco	lo aprovechamos menos y si nos afectó	Escazos y difíciles de encontrar	menos abundante que ANTES de Marzo 2020	Disminuyeron las ventas	Mas tiempo que antes	Siempre	Sana distancia;Cubrebocas;Gel;	No	ninguno	No
104	2021-08-19 22:46:43	2021-08-19 23:01:27	anonymous		Si	Centro	R/a zapotal	Mujer	27	Sí	Quincenalmente	Quincenalmente	Mensualmente	Quincenalmente	Semanalmente		Mucho	Abundantes y faciles de encontrar	Febrero, junio, julio, noviembre	5	para comer en casa;Otro uso familiar;	Solo es para consumo familiar	Sí	Quincenalmente	Quincenalmente	Quincenalmente	Quincenalmente	Semanalmente		Mucho	lo aprovechamos menos y si nos afectó	Abundantes y faciles de encontrar	menos abundante que ANTES de Marzo 2020	Disminuyeron las ventas	Mas tiempo que antes	Siempre	Sana distancia;Cubrebocas;Gel;	No	2	No	El suelo debido al abandono humano, está siendo más seco que de costumbre.
105	2021-08-19 23:00:30	2021-08-19 23:03:25	anonymous		Si	Cárdenas	El suspiro	Mujer		No	Semanalmente			Pocas veces al año	Pocas veces al año		Moderadamente	Moderadamente abundantes			para comer en casa;	Es el principal sostén económico	No	Pocas veces al año						Poco	lo aprovechamos mas y aumentaron los ingresos familiares
106	2021-08-19 22:54:16	2021-08-19 23:14:21	anonymous		Si	Centro	Ocuiltzaptlán	Mujer	22	Sí	Semanalmente	Mensualmente	Pocas veces al año	Mensualmente	Semanalmente		Poco	Moderadamente abundantes	Abril	5	para comer en casa;	Solo es para consumo familiar	Sí	Semanalmente	Mensualmente	Pocas veces al año	Mensualmente	Semanalmente		Mucho	lo aprovechamos igual y no nos afectó	Moderadamente abundantes	Igual	No vendo	Mas tiempo que antes	Siempre	Sana distancia;Cubrebocas;Gel;	No	3	No	todo bien
107	2021-08-19 23:13:25	2021-08-19 23:18:03	anonymous		Si	Comalcalco	Rancheria Independencia 1ra sección.	Hombre		Sí	Mensualmente	Semanalmente	Pocas veces al año	Quincenalmente	Quincenalmente		Moderadamente	Abundantes y faciles de encontrar	Depende la temporada	Desde que tengo memoria, como 20 añoa	para comer en casa;	Solo es para consumo familiar	Sí	Mensualmente	Semanalmente	Pocas veces al año	Quincenalmente	Mensualmente		Moderadamente	lo aprovechamos menos y si nos afectó	Moderadamente abundantes	menos abundante que ANTES de Marzo 2020	No vendo	Mas tiempo que antes	Siempre	Sana distancia;Cubrebocas;Gel;	Si	Ni uno	No	Ninguno
108	2021-08-19 23:13:44	2021-08-19 23:18:21	anonymous		Si	Nacajuca	Guacimo	Mujer	62	No	Pocas veces al año	Pocas veces al año	Pocas veces al año	Pocas veces al año	Pocas veces al año	Pocas veces al año	Poco	Escazos y difíciles de encontrar	En meses se marzo y noviembre	Poco	para comer en casa;	Solo es para consumo familiar	Sí	Mensualmente	Pocas veces al año	Pocas veces al año	Pocas veces al año	Pocas veces al año	Pocas veces al año	Poco	lo aprovechamos menos y si nos afectó	Escazos y difíciles de encontrar	Igual	Disminuyeron las ventas	Mas tiempo que antes	A veces	Cubrebocas;	No	Ninguno	Si	Perdida de Vegetación
109	2021-08-19 23:14:12	2021-08-19 23:19:20	anonymous		Si	comalcalco	tecolutilla	Mujer	19	Sí	Quincenalmente	Semanalmente	Quincenalmente	Mensualmente	Semanalmente	Mensualmente	Poco	Moderadamente abundantes	agosto	4	para comer en casa;	Solo es para consumo familiar	Sí	Quincenalmente	Semanalmente	Quincenalmente	Semanalmente	Semanalmente	Mensualmente	Mucho	lo aprovechamos igual y no nos afectó	Moderadamente abundantes	Igual	Se mantuvieron igual	Mas tiempo que antes	Siempre	Cubrebocas;Gel;	No	1	Si
110	2021-08-19 23:49:01	2021-08-19 23:52:34	anonymous		No			Hombre		Sí	Pocas veces al año	Semanalmente	Pocas veces al año	Mensualmente	Pocas veces al año		Poco	Moderadamente abundantes			para comer en casa;	Solo es para consumo familiar	No	Pocas veces al año	Semanalmente		Mensualmente		Pocas veces al año	Poco	lo aprovechamos menos y si nos afectó	Escazos y difíciles de encontrar	Igual	No vendo	Mas tiempo que antes	Siempre	Cubrebocas;Gel;Sana distancia;	No	Ninguno	No
111	2021-08-19 23:51:42	2021-08-19 23:56:24	anonymous		No	Centro	Tabasco	Mujer	19	Sí	Pocas veces al año	Pocas veces al año	Pocas veces al año	Mensualmente	Mensualmente		Moderadamente	Moderadamente abundantes	Marzo	Algunos años	para comer en casa;	Solo es para consumo familiar	Sí	Pocas veces al año	Pocas veces al año	Pocas veces al año	Mensualmente	Mensualmente		Mucho	lo aprovechamos menos y si nos afectó	Moderadamente abundantes	menos abundante que ANTES de Marzo 2020	Se incrementaron las ventas	Mas tiempo que antes	Siempre	Sana distancia;Cubrebocas;Gel;	No	0	No	El precio excesivo de algunas cosas
112	2021-08-20 00:12:48	2021-08-20 00:20:38	anonymous		Si	Centro	R/a la estancia	Mujer	23	Sí	Pocas veces al año	Pocas veces al año					Poco	Moderadamente abundantes	junio	3 años	para comer en casa;	Solo es parte de los ingresos familiares	Sí	Quincenalmente			Semanalmente			Moderadamente	lo aprovechamos menos y si nos afectó	Moderadamente abundantes	Igual	Disminuyeron las ventas	Menos tiempo	Siempre	Sana distancia;Cubrebocas;Gel;	No	5	Si	..
113	2021-08-20 00:48:44	2021-08-20 00:51:51	anonymous		No				21	No	Mensualmente	Pocas veces al año	Pocas veces al año	Mensualmente	Quincenalmente	Mensualmente	Moderadamente	Abundantes y faciles de encontrar			para comer en casa;	Solo es para consumo familiar	No	Mensualmente	Pocas veces al año	Pocas veces al año	Quincenalmente	Quincenalmente	Mensualmente	Moderadamente	lo aprovechamos igual y no nos afectó	Moderadamente abundantes	Igual		Mas tiempo que antes	Siempre	Cubrebocas;Gel;Sana distancia;	No	0	No
114	2021-08-20 00:48:07	2021-08-20 00:53:02	anonymous		No	Centro	Villahermosa	Hombre	30	Sí	Pocas veces al año	Pocas veces al año		Pocas veces al año	Pocas veces al año	Pocas veces al año	Moderadamente	Moderadamente abundantes	Enero y agosto	4	para comer en casa;	Solo es para consumo familiar	Sí	Pocas veces al año	Pocas veces al año		Pocas veces al año	Pocas veces al año	Pocas veces al año	Moderadamente	lo aprovechamos igual y no nos afectó	Moderadamente abundantes	mas abundante que ANTES de Marzo 2020	No vendo	Mas tiempo que antes	Siempre	Sana distancia;Cubrebocas;Gel;	No	0	No
115	2021-08-20 00:49:16	2021-08-20 00:57:16	anonymous		Si	Nacajuca	Ranchería Taxco	Mujer	21	Sí	Semanalmente	Pocas veces al año	Pocas veces al año	Mensualmente	Mensualmente		Moderadamente	Abundantes y faciles de encontrar	De Marzo a julio	Los 5 años	para comer en casa;Otro uso familiar;	Solo es para consumo familiar	Sí	Semanalmente	Mensualmente	Pocas veces al año	Pocas veces al año	Mensualmente		Moderadamente	lo aprovechamos igual y no nos afectó	Moderadamente abundantes	menos abundante que ANTES de Marzo 2020	Disminuyeron las ventas	Mas tiempo que antes	Siempre	Sana distancia;Cubrebocas;Gel;	No	Ninguno	No
116	2021-08-20 01:04:22	2021-08-20 01:07:28	anonymous		Si	Tila	Limar	Mujer	18	Sí	Mensualmente	Pocas veces al año	Pocas veces al año	Pocas veces al año	Mensualmente		Mucho	Abundantes y faciles de encontrar	Mayo	No	para comer en casa;para venta;	Es el principal sostén económico	Sí		Mensualmente	Pocas veces al año	Pocas veces al año	Pocas veces al año		Moderadamente	lo aprovechamos menos y si nos afectó	Moderadamente abundantes	Igual	Disminuyeron las ventas	Mas tiempo que antes	A veces	Cubrebocas;	Si	3	No	La pandemia causó bajas en las ventas
117	2021-08-20 01:02:22	2021-08-20 01:09:11	anonymous		No	Nacajuca	Poblado Guatacalca	Hombre	19	No	Pocas veces al año	Mensualmente	Pocas veces al año	Mensualmente	Quincenalmente	Pocas veces al año	Moderadamente	Moderadamente abundantes	Abril	3 años	para comer en casa;	Solo es para consumo familiar	Sí	Pocas veces al año	Mensualmente	Pocas veces al año	Mensualmente	Quincenalmente	Mensualmente	Moderadamente	lo aprovechamos mas y aumentaron los ingresos familiares	Moderadamente abundantes	menos abundante que ANTES de Marzo 2020	No vendo	Mas tiempo que antes	Siempre	Cubrebocas;Gel;Sana distancia;	No	1	No	Se talaron varios árboles al rededor donde vivo y se ha notado un cambio por que hay menos animales y más calor
118	2021-08-20 01:15:01	2021-08-20 01:22:42	anonymous		Si	centro	villa macultepec	Mujer	19	Sí	Mensualmente	Pocas veces al año	Pocas veces al año	Quincenalmente	Semanalmente	Pocas veces al año	Moderadamente	Abundantes y faciles de encontrar	cada mes	cuatro años	para comer en casa;	Solo es parte de los ingresos familiares	Sí	Mensualmente	Pocas veces al año	Pocas veces al año	Quincenalmente	Semanalmente	Pocas veces al año	Moderadamente	lo aprovechamos menos y si nos afectó	Escazos y difíciles de encontrar	menos abundante que ANTES de Marzo 2020	Se incrementaron las ventas	Mas tiempo que antes	Siempre	Sana distancia;Cubrebocas;Gel;	No	ninguno	No
119	2021-08-20 01:38:25	2021-08-20 01:46:07	anonymous		Si	Tacotalpa	Limon	Hombre	40	Sí	Quincenalmente	Semanalmente	Pocas veces al año	Pocas veces al año	Semanalmente		Moderadamente	Moderadamente abundantes	abril, septiembre	siempre	para comer en casa;	Solo es para consumo familiar	Sí	Mensualmente	Semanalmente	Pocas veces al año	Pocas veces al año			Moderadamente	lo aprovechamos igual y no nos afectó	Moderadamente abundantes	Igual	Se mantuvieron igual	Mas tiempo que antes	Siempre	Sana distancia;Cubrebocas;Gel;	No	6	No	Ninguna
120	2021-08-20 01:52:18	2021-08-20 01:56:20	anonymous		Si	Nacajuca	Centro	Mujer	22	Sí	Pocas veces al año	Semanalmente	Pocas veces al año	Quincenalmente	Semanalmente	Pocas veces al año	Moderadamente	Moderadamente abundantes	Marzo	3	para comer en casa;	Solo es para consumo familiar	Sí	Pocas veces al año	Semanalmente	Pocas veces al año	Mensualmente	Semanalmente	Pocas veces al año	Moderadamente	lo aprovechamos mas y aumentaron los ingresos familiares	Moderadamente abundantes	Igual	Se mantuvieron igual	Mas tiempo que antes	Siempre	Gel;Cubrebocas;Sana distancia;	No	4	No	Ayudan en mucho
121	2021-08-20 03:44:03	2021-08-20 03:52:05	anonymous		Si	Huimanguillo	El limón	Hombre		Sí	Pocas veces al año	Semanalmente	Pocas veces al año	Semanalmente	Semanalmente	Semanalmente	Moderadamente	Abundantes y faciles de encontrar	Temporada alta	1	para comer en casa;para venta;	Es el principal sostén económico	Sí		Mensualmente	Pocas veces al año		Quincenalmente		Moderadamente	lo aprovechamos menos y si nos afectó	Escazos y difíciles de encontrar	Igual	Disminuyeron las ventas	Mas tiempo que antes	Siempre	Cubrebocas;Gel;Sana distancia;	No	4	No
122	2021-08-20 04:12:59	2021-08-20 04:17:55	anonymous		Si	Jalpa de mendez	R/a san lorenzo	Mujer	20	Sí	Mensualmente	Mensualmente	Pocas veces al año	Mensualmente	Mensualmente		Moderadamente	Moderadamente abundantes	Enero	3	para venta;	Solo es parte de los ingresos familiares	No	Mensualmente	Mensualmente	Mensualmente	Mensualmente	Mensualmente		Moderadamente	lo aprovechamos menos y si nos afectó	Escazos y difíciles de encontrar	menos abundante que ANTES de Marzo 2020	Disminuyeron las ventas	Menos tiempo	Siempre	Cubrebocas;Gel;Sana distancia;	Si	2	No	Los recursos
123	2021-08-20 05:48:21	2021-08-20 05:56:32	anonymous		Si	Centro	Macultepec	Mujer	21	Sí	Mensualmente	Pocas veces al año	Pocas veces al año	Quincenalmente	Mensualmente		Poco	Moderadamente abundantes	De marzo a julio	2	para comer en casa;	Solo es para consumo familiar	Sí	Semanalmente	Mensualmente	Pocas veces al año	Quincenalmente	Quincenalmente		Mucho	lo aprovechamos igual y no nos afectó	Abundantes y faciles de encontrar	mas abundante que ANTES de Marzo 2020	No vendo	No vendo	Siempre	Sana distancia;Cubrebocas;Gel;	No	0	No	En mi caso personal se provecharon más los recursos para convertirlos en un mejor hábito de alimentación, cabe mencionar que durante la pandemia se obtuvieron más recursos naturales que años anteriores.
124	2021-08-20 06:52:25	2021-08-20 07:02:16	anonymous		Si	Nacajuca	Vainilla	Hombre	55	Sí					Mensualmente		Moderadamente	Moderadamente abundantes	Mayo, junio, agosto, septiembre	3	para comer en casa;	Solo es para consumo familiar	Sí					Pocas veces al año		Poco	lo aprovechamos menos y si nos afectó	Moderadamente abundantes	menos abundante que ANTES de Marzo 2020	No vendo	Mas tiempo que antes	Siempre	Sana distancia;Cubrebocas;Gel;	No	Todos	No
125	2021-08-20 07:40:20	2021-08-20 07:46:01	anonymous		Si	Centro	Villa hermosa	Hombre	21	Sí	Mensualmente	Quincenalmente	Mensualmente	Quincenalmente	Mensualmente		Mucho	Abundantes y faciles de encontrar	Junio	2	para comer en casa;	Es el principal sostén económico	Sí		Quincenalmente	Quincenalmente	Quincenalmente			Mucho	lo aprovechamos mas y aumentaron los ingresos familiares	Moderadamente abundantes	mas abundante que ANTES de Marzo 2020	Se mantuvieron igual	Mas tiempo que antes	Siempre	Sana distancia;Cubrebocas;Gel;	No	0	No
126	2021-08-20 07:58:03	2021-08-20 08:05:53	anonymous		Si	Centro	R/A González	Hombre		Sí	Pocas veces al año	Semanalmente	Pocas veces al año	Mensualmente	Semanalmente		Mucho	Abundantes y faciles de encontrar	En la temporada de lluvias	Moderadamente	para comer en casa;para venta;	Solo es para consumo familiar	Sí	Mensualmente	Quincenalmente	Pocas veces al año	Mensualmente	Quincenalmente		Moderadamente	lo aprovechamos menos y si nos afectó	Moderadamente abundantes	menos abundante que ANTES de Marzo 2020	Disminuyeron las ventas	Mas tiempo que antes	Siempre	Sana distancia;Cubrebocas;Gel;	Si	Ninguno	No	Para poder comerciar los productos era necesario salir a vender a las casas ya que todos estábamos en cuarentena, pero salir representa, aún, un gran riesgo
127	2021-08-20 07:59:58	2021-08-20 08:06:15	anonymous		Si	Cárdenas	Comunidad del C-27	Hombre	45 años	Sí						Pocas veces al año	Mucho	Abundantes y faciles de encontrar	De enero a mayo	5 años	para venta;	Es el principal sostén económico	Sí					Pocas veces al año		Mucho	lo aprovechamos igual y no nos afectó	Moderadamente abundantes	Igual	No vendo	Menos tiempo	Siempre	Sana distancia;Cubrebocas;Gel;	Si	5	No
128	2021-08-20 08:08:53	2021-08-20 08:18:05	anonymous		Si	Centro	Ejido José María Pino Suárez	Hombre	45	No	Pocas veces al año	Mensualmente	Pocas veces al año	Pocas veces al año	Mensualmente	Mensualmente	Moderadamente	Abundantes y faciles de encontrar	Marzo, septiembre, diciembre	2	para comer en casa;	Solo es para consumo familiar	No	Pocas veces al año	Pocas veces al año	Pocas veces al año	Mensualmente	Mensualmente	Pocas veces al año	Moderadamente	lo aprovechamos mas y aumentaron los ingresos familiares	Abundantes y faciles de encontrar	Igual	Disminuyeron las ventas	Mas tiempo que antes	Siempre	Cubrebocas;Sana distancia;	No	2	No	Sobre todo en las plantas medicinales, tala de árboles para leña , uso de la vida silvestre para consumo, etc;
129	2021-08-20 08:08:20	2021-08-20 08:19:23	anonymous		Si	Salto de agua	Chuchuclumil	Hombre	19	No		Semanalmente					Moderadamente	Abundantes y faciles de encontrar	En marzo, julio y Agosto	Mucho	para comer en casa;	Solo es para consumo familiar	Sí					Mensualmente		Moderadamente	lo aprovechamos menos y si nos afectó	Moderadamente abundantes	menos abundante que ANTES de Marzo 2020	Disminuyeron las ventas	No vendo	Siempre	Cubrebocas;Gel;Sana distancia;	Si	Ninguna	Si	Antes
130	2021-08-20 08:41:19	2021-08-20 08:55:41	anonymous		Si	Jalpa de méndez	Mecoacan	Hombre	56	Sí		Pocas veces al año			Pocas veces al año		Moderadamente	Abundantes y faciles de encontrar	A mediados del año	3	para comer en casa;	Solo es para consumo familiar	Sí						Pocas veces al año	Moderadamente	lo aprovechamos igual y no nos afectó	Moderadamente abundantes	Igual	No vendo	Mas tiempo que antes	A veces	Cubrebocas;Gel;Sana distancia;	Si	3	No	Ninguno
131	2021-08-20 08:46:08	2021-08-20 08:56:00	anonymous		Si	Balancan	Santa ana	Hombre	20	Sí	Semanalmente	Mensualmente	Pocas veces al año	Semanalmente	Semanalmente		Moderadamente	Abundantes y faciles de encontrar	Junio a julio	4	para comer en casa;Otro uso familiar;	Solo es parte de los ingresos familiares	Sí	Semanalmente	Quincenalmente	Pocas veces al año	Semanalmente	Semanalmente		Moderadamente	lo aprovechamos igual y no nos afectó	Moderadamente abundantes	menos abundante que ANTES de Marzo 2020	Disminuyeron las ventas	Menos tiempo	Siempre	Sana distancia;Cubrebocas;Gel;	Si	3	No
132	2021-08-20 08:53:07	2021-08-20 09:01:56	anonymous		Si	Comalcalco	José María Pino Suárez 1ra Secc	Mujer	19	Sí	Mensualmente	Semanalmente	Pocas veces al año	Pocas veces al año	Semanalmente	Pocas veces al año	Moderadamente	Abundantes y faciles de encontrar	Abril-Marzo-Junio	5 años	para comer en casa;	Solo es para consumo familiar	Sí	Pocas veces al año	Semanalmente	Pocas veces al año	Mensualmente	Semanalmente	Pocas veces al año	Mucho	lo aprovechamos igual y no nos afectó	Moderadamente abundantes	menos abundante que ANTES de Marzo 2020	No vendo	Mas tiempo que antes	Siempre	Sana distancia;Cubrebocas;Gel;	No	1	No	ninguno
133	2021-08-20 09:02:26	2021-08-20 09:08:18	anonymous		Si	Comalcalco	Cuxcuxapa	Hombre	32	Sí	Quincenalmente			Quincenalmente	Quincenalmente		Moderadamente	Moderadamente abundantes	abril-septiembre	4	para comer en casa;para venta;	Solo es parte de los ingresos familiares	Sí	Quincenalmente			Quincenalmente	Quincenalmente		Moderadamente	lo aprovechamos igual y no nos afectó	Moderadamente abundantes	Igual	Se mantuvieron igual	No vendo	A veces	Cubrebocas;Gel;Sana distancia;	No	5	No
134	2021-08-20 09:13:23	2021-08-20 09:22:32	anonymous		No	Centro	Villa tamulte de las sabanas rancheria la estancia	Mujer	19	No	Pocas veces al año	Pocas veces al año	Pocas veces al año	Mensualmente	Semanalmente		Moderadamente	Abundantes y faciles de encontrar	Casi todos los mese	Como dos años	para comer en casa;	Es el principal sostén económico	Sí	Semanalmente						Moderadamente	lo aprovechamos menos y si nos afectó	Moderadamente abundantes	Igual	Disminuyeron las ventas	Mas tiempo que antes	Siempre	Sana distancia;Cubrebocas;Gel;	Si	Ninguno	No
135	2021-08-20 09:18:38	2021-08-20 09:24:04	anonymous		Si	Cunduacán	Centro	Hombre	19	Sí	Mensualmente	Quincenalmente	Pocas veces al año	Quincenalmente	Mensualmente	Mensualmente	Moderadamente	Moderadamente abundantes	Junio y octubre	5 años	para venta;para comer en casa;	Es el principal sostén económico	Sí	Mensualmente	Quincenalmente	Pocas veces al año	Mensualmente	Semanalmente	Mensualmente	Mucho	lo aprovechamos mas y aumentaron los ingresos familiares	Moderadamente abundantes	mas abundante que ANTES de Marzo 2020	Se incrementaron las ventas	Mas tiempo que antes	Siempre	Sana distancia;Cubrebocas;Gel;	No	3	No	Cuándo vamos a regresar a clases presenciales?
136	2021-08-20 09:26:53	2021-08-20 09:36:33	anonymous		Si	Centro		Mujer	21	Sí		Semanalmente		Quincenalmente			Moderadamente	Moderadamente abundantes	Todo el año	5años	para venta;	Solo es parte de los ingresos familiares	Sí	Pocas veces al año	Semanalmente		Quincenalmente			Moderadamente	lo aprovechamos igual y no nos afectó	Moderadamente abundantes	Igual	Disminuyeron las ventas	Mas tiempo que antes	Siempre	Sana distancia;Cubrebocas;Gel;	No	0	No
137	2021-08-20 09:34:06	2021-08-20 09:42:01	anonymous		Si	Cunduacán	R/a Huimango 2da sección	Hombre	45	Sí	Pocas veces al año	Semanalmente	Pocas veces al año	Pocas veces al año	Semanalmente	Pocas veces al año	Moderadamente	Abundantes y faciles de encontrar	JUNIO, JULIO Y AGOSTO	SIEMPRE	para comer en casa;	Solo es para consumo familiar	Sí	Semanalmente	Quincenalmente	Pocas veces al año	Pocas veces al año	Mensualmente	Pocas veces al año	Mucho	lo aprovechamos mas y aumentaron los ingresos familiares	Moderadamente abundantes	menos abundante que ANTES de Marzo 2020	Se incrementaron las ventas	Mas tiempo que antes	Siempre	Sana distancia;Cubrebocas;Gel;	No	NINGUNO	No
138	2021-08-20 09:40:06	2021-08-20 09:44:48	anonymous		Si	Centro	Villahermosa	Hombre	48	Sí	Pocas veces al año	Semanalmente	Pocas veces al año	Pocas veces al año	Semanalmente		Mucho	Abundantes y faciles de encontrar	Todo el año	Desde los 18	para venta;	Es el principal sostén económico	Sí	Pocas veces al año	Semanalmente	Pocas veces al año	Pocas veces al año	Semanalmente		Moderadamente	lo aprovechamos menos y si nos afectó	Moderadamente abundantes	menos abundante que ANTES de Marzo 2020	Disminuyeron las ventas	Mas tiempo que antes	Siempre	Cubrebocas;Gel;Sana distancia;	Si	10	No
139	2021-08-20 09:41:38	2021-08-20 09:45:13	anonymous		Si	Jonuta	Centro	Mujer	24	Sí		Semanalmente					Mucho	Moderadamente abundantes	Todo el año	Todos	Otro uso familiar;	Solo es para consumo familiar	Sí					Mensualmente		Moderadamente	lo aprovechamos menos y si nos afectó	Moderadamente abundantes	menos abundante que ANTES de Marzo 2020	Disminuyeron las ventas	Mas tiempo que antes	Siempre	Sana distancia;Cubrebocas;	No	2	No	Afecto mucho
140	2021-08-20 09:47:45	2021-08-20 09:52:08	anonymous		No	Centro	playas del rosario	Mujer	22	No							Poco	Escazos y difíciles de encontrar					No							Poco	lo aprovechamos menos y si nos afectó	Escazos y difíciles de encontrar	Igual	No vendo	Mas tiempo que antes	Siempre	Cubrebocas;Gel;Sana distancia;	Si	3	Si
141	2021-08-20 09:43:36	2021-08-20 09:54:01	anonymous		Si	Centro	Villahermosa	Hombre	39	Sí	Semanalmente			Quincenalmente	Quincenalmente	Pocas veces al año	Poco	Moderadamente abundantes	En agosto-enero	Siempre	para comer en casa;	Solo es para consumo familiar	Sí	Quincenalmente	Pocas veces al año		Quincenalmente	Mensualmente		Mucho	lo aprovechamos igual y no nos afectó	Moderadamente abundantes	Igual	Se mantuvieron igual	Mas tiempo que antes	Siempre	Sana distancia;Cubrebocas;Gel;	Si	2	No
142	2021-08-20 09:47:10	2021-08-20 09:54:58	anonymous		Si	JALPA DE MENDEZ	BENITO JUAREZ 2DA SECCION	Mujer	24	No	Pocas veces al año	Pocas veces al año	Pocas veces al año	Mensualmente	Mensualmente		Moderadamente	Abundantes y faciles de encontrar	MARZO, AGOSTO,SEPTIEMBRE, DICIEMBRE	5	para comer en casa;para venta;Otro uso familiar;	Es el principal sostén económico	Sí	Pocas veces al año	Pocas veces al año	Pocas veces al año	Mensualmente	Mensualmente		Moderadamente	lo aprovechamos mas y aumentaron los ingresos familiares	Escazos y difíciles de encontrar	menos abundante que ANTES de Marzo 2020	Se mantuvieron igual	No vendo	A veces	Cubrebocas;Gel;	No	0	No	AL FRENARSE LA ECONOMIA, SE ENFOCO EN EL APROBECHAMIENTO DE LOS RECURSOS
143	2021-08-20 10:04:06	2021-08-20 10:08:24	anonymous		Si	yajalon	chiapas	Mujer	45	Sí	Pocas veces al año	Semanalmente	Pocas veces al año	Semanalmente	Semanalmente	Semanalmente	Mucho	Abundantes y faciles de encontrar	Marzo, abril y mayo	muchos	para comer en casa;Otro uso familiar;	Es el principal sostén económico	No	Pocas veces al año	Semanalmente	Pocas veces al año	Semanalmente	Semanalmente	Semanalmente	Poco	lo aprovechamos menos y si nos afectó	Escazos y difíciles de encontrar	menos abundante que ANTES de Marzo 2020	No vendo	Menos tiempo	Siempre	Sana distancia;Cubrebocas;Gel;	Si	6	Si
144	2021-08-20 10:08:04	2021-08-20 10:10:42	anonymous		Si			Mujer	22	No	Quincenalmente						Poco	Abundantes y faciles de encontrar	Marzo a julio	2	Otro uso familiar;	Solo es para consumo familiar	Sí	Quincenalmente						Mucho	lo aprovechamos menos y si nos afectó	Escazos y difíciles de encontrar	menos abundante que ANTES de Marzo 2020	No vendo	Mas tiempo que antes	Siempre	Sana distancia;Cubrebocas;Gel;	Si	2	No
145	2021-08-20 10:06:24	2021-08-20 10:10:44	anonymous		Si	Paraíso	Nicolás Bravo	Hombre	21	Sí		Pocas veces al año		Mensualmente	Pocas veces al año		Moderadamente	Moderadamente abundantes	Cada 6 meses	2	para comer en casa;	Solo es para consumo familiar	Sí		Pocas veces al año					Moderadamente	lo aprovechamos igual y no nos afectó	Moderadamente abundantes	menos abundante que ANTES de Marzo 2020	Se mantuvieron igual	Mas tiempo que antes	Siempre	Cubrebocas;Gel;Sana distancia;	No	1	No
146	2021-08-20 10:11:59	2021-08-20 10:13:04	anonymous		Si	Cardenas	Tabasco	Hombre	23	Sí	Semanalmente	Pocas veces al año	Pocas veces al año	Semanalmente	Semanalmente		Mucho	Abundantes y faciles de encontrar			para comer en casa;	Solo es para consumo familiar	Sí	Semanalmente
147	2021-08-20 10:11:08	2021-08-20 10:14:48	anonymous		No	Centro	Villahermosa Tabasco	Mujer	23	No	Pocas veces al año						Mucho	Abundantes y faciles de encontrar	Marzo	1 año	Otro uso familiar;	Solo es para consumo familiar	Sí	Pocas veces al año						Mucho	lo aprovechamos igual y no nos afectó	Abundantes y faciles de encontrar	mas abundante que ANTES de Marzo 2020	No vendo	Mas tiempo que antes	Siempre	Sana distancia;Cubrebocas;Gel;	No	1	No	Tener demasiada distancian uso de gel y cubrebocas
148	2021-08-20 10:11:35	2021-08-20 10:16:46	anonymous		No	macuspana	villa benito juarez	Hombre	24	Sí	Mensualmente	Semanalmente	Pocas veces al año	Mensualmente	Semanalmente	Quincenalmente	Moderadamente	Moderadamente abundantes	junio	5	para comer en casa;	Solo es para consumo familiar	Sí	Quincenalmente	Quincenalmente	Pocas veces al año	Semanalmente	Semanalmente	Semanalmente	Mucho	lo aprovechamos igual y no nos afectó	Moderadamente abundantes	Igual	Se incrementaron las ventas	Mas tiempo que antes	Siempre	Sana distancia;Cubrebocas;Gel;	Si	ninguno	No
149	2021-08-20 10:14:33	2021-08-20 10:16:49	anonymous		Si	Tabasco	Villahermosa	Hombre	60	Sí	Mensualmente			Semanalmente	Mensualmente		Mucho	Abundantes y faciles de encontrar	Todos	Todos	para comer en casa;	Solo es para consumo familiar	Sí
150	2021-08-20 09:59:28	2021-08-20 10:18:57	anonymous		No	Centro	Fracc. San Antonio	Mujer	22 años	No		Pocas veces al año			Pocas veces al año		Moderadamente	Moderadamente abundantes	Cuando es la temporada de cada fruta (ciruela, guayaba, limón, pitahaya)	2 a 3 años	Otro uso familiar;para comer en casa;	Solo es para consumo familiar	Sí		Pocas veces al año			Pocas veces al año		Moderadamente	lo aprovechamos igual y no nos afectó	Moderadamente abundantes	Igual	No vendo	Mas tiempo que antes	Siempre	Cubrebocas;Gel;	No	Ninguno	No	El uso frecuente de cubrebocas es desechado de manera incorrecta en el suelo o areas de cultivo lo cual puede repercutir en menor grado el desarrollo de las plantas
151	2021-08-20 10:16:28	2021-08-20 10:20:01	anonymous		Si	Pichucalco	Ignacio zaragoza	Mujer	20	Sí	Semanalmente	Semanalmente	Mensualmente	Semanalmente	Semanalmente	Semanalmente	Mucho	Abundantes y faciles de encontrar	Abril Marzo	5 años	para comer en casa;para venta;Otro uso familiar;	Es el principal sostén económico	Sí	Semanalmente	Semanalmente	Pocas veces al año	Semanalmente	Semanalmente	Semanalmente	Mucho	lo aprovechamos igual y no nos afectó	Abundantes y faciles de encontrar	mas abundante que ANTES de Marzo 2020	Se incrementaron las ventas	Mas tiempo que antes	Siempre	Sana distancia;Cubrebocas;Gel;	Si	3	No	.
152	2021-08-20 10:20:23	2021-08-20 10:23:06	anonymous		Si	Teapa	Barrio Esquipulas	Mujer	21	Sí	Pocas veces al año	Quincenalmente		Pocas veces al año	Mensualmente		Mucho	Moderadamente abundantes			para venta;	Solo es parte de los ingresos familiares	Sí		Quincenalmente		Mensualmente			Mucho	lo aprovechamos igual y no nos afectó	Moderadamente abundantes	Igual	Se mantuvieron igual	Mas tiempo que antes	Siempre	Cubrebocas;Sana distancia;Gel;	No	4	No
153	2021-08-20 10:27:50	2021-08-20 10:32:53	anonymous		No	Cunduacán	Centro	Hombre	23 años	No	Mensualmente	Mensualmente	Pocas veces al año	Pocas veces al año	Mensualmente	Pocas veces al año	Poco	Moderadamente abundantes	Diciembre	5	para comer en casa;	Solo es para consumo familiar	No	Pocas veces al año	Pocas veces al año	Pocas veces al año	Pocas veces al año	Pocas veces al año	Pocas veces al año	Moderadamente	lo aprovechamos igual y no nos afectó	Escazos y difíciles de encontrar	menos abundante que ANTES de Marzo 2020	No vendo	Mas tiempo que antes	Siempre	Sana distancia;Cubrebocas;Gel;	No	4	No	Siento que en cuestiones naturales se disminuyó el consumo de recursos naturales, y fue como un respiro para el planeta
154	2021-08-20 10:32:48	2021-08-20 10:38:56	anonymous		Si	Jalapa	R/A Chichonal 2da	Mujer	23	No					Mensualmente		Mucho	Abundantes y faciles de encontrar	Agosto	3 años	para comer en casa;	Solo es para consumo familiar	Sí					Quincenalmente		Mucho	lo aprovechamos igual y no nos afectó	Moderadamente abundantes	Igual	No vendo	Mas tiempo que antes	Siempre	Cubrebocas;Gel;	Si	Ninguno	No
155	2021-08-20 10:40:51	2021-08-20 10:46:48	anonymous		Si	Centro	Ocuiltzapotlan	Mujer	20	Sí	Semanalmente	Pocas veces al año	Pocas veces al año	Mensualmente	Mensualmente	Pocas veces al año	Moderadamente	Moderadamente abundantes			para comer en casa;	Solo es para consumo familiar	Sí	Semanalmente	Pocas veces al año	Pocas veces al año	Mensualmente	Mensualmente	Pocas veces al año	Moderadamente	lo aprovechamos igual y no nos afectó	Moderadamente abundantes	Igual	No vendo	No vendo	Siempre	Cubrebocas;Sana distancia;Gel;	No	2	No
156	2021-08-20 10:47:40	2021-08-20 10:52:13	anonymous		Si	Teapa	Las nieves	Hombre	29	Sí	Semanalmente	Pocas veces al año	Pocas veces al año	Quincenalmente	Semanalmente	Semanalmente	Mucho	Abundantes y faciles de encontrar	Marzo y abril	Todos	para comer en casa;	Solo es para consumo familiar	Sí	Semanalmente	Pocas veces al año	Pocas veces al año	Pocas veces al año	Pocas veces al año	Pocas veces al año	Poco	lo aprovechamos menos y si nos afectó	Moderadamente abundantes	menos abundante que ANTES de Marzo 2020	No vendo	Mas tiempo que antes	Siempre	Sana distancia;Cubrebocas;Gel;	Si	Varias	No	Son escasos y muy caros
157	2021-08-20 10:51:44	2021-08-20 10:55:24	anonymous		Si	Tacotalpa	oxolotan	Hombre	28	Sí	Pocas veces al año	Mensualmente		Pocas veces al año	Mensualmente		Mucho	Escazos y difíciles de encontrar	septiembre, octubre	2	para comer en casa;	Solo es para consumo familiar	Sí	Pocas veces al año	Mensualmente	Pocas veces al año	Pocas veces al año	Pocas veces al año		Poco	lo aprovechamos mas y aumentaron los ingresos familiares	Moderadamente abundantes	mas abundante que ANTES de Marzo 2020	Disminuyeron las ventas	Mas tiempo que antes	Siempre	Sana distancia;Cubrebocas;Gel;	No	2	Si
158	2021-08-20 10:55:21	2021-08-20 11:01:22	anonymous		Si	NACAJUCA	OXIACAQUE	Mujer	20	No	Pocas veces al año	Mensualmente	Mensualmente	Quincenalmente	Semanalmente		Moderadamente	Abundantes y faciles de encontrar	ENERO, FREBRERO, MARZO, ABRIL, MAYO	4	para comer en casa;	Solo es para consumo familiar	Sí	Pocas veces al año	Mensualmente	Mensualmente	Quincenalmente	Quincenalmente	Pocas veces al año	Moderadamente	lo aprovechamos igual y no nos afectó	Moderadamente abundantes	Igual	No vendo	No vendo	Siempre	Cubrebocas;Gel;	No	0	No	NINGUNO
159	2021-08-20 11:18:46	2021-08-20 11:20:06	anonymous		Si	Prueba	Prueba	Hombre	34	Sí	Semanalmente		Semanalmente				Moderadamente	Escazos y difíciles de encontrar	prueba	pruieba	para venta;Otro uso familiar;	prueba	Sí	Semanalmente	Semanalmente					Moderadamente	lo aprovechamos mas y aumentaron los ingresos familiares	Abundantes y faciles de encontrar	menos abundante que ANTES de Marzo 2020	Disminuyeron las ventas	Mas tiempo que antes	A veces	Cubrebocas;Sana distancia;	No	3	No	prubaa
160	2021-08-20 11:15:23	2021-08-20 11:22:48	anonymous		Si	Villahermosa	Centro	Hombre	22	No	Semanalmente	Semanalmente	Semanalmente	Semanalmente	Semanalmente	Mensualmente	Poco	Abundantes y faciles de encontrar	Temporada de crías	Los últimos 3	para comer en casa;	Solo es para consumo familiar	Sí	Mensualmente	Semanalmente	Semanalmente	Semanalmente	Semanalmente	Pocas veces al año	Mucho	lo aprovechamos mas y aumentaron los ingresos familiares	Abundantes y faciles de encontrar	mas abundante que ANTES de Marzo 2020	Se incrementaron las ventas	Mas tiempo que antes	Siempre	Sana distancia;Cubrebocas;Gel;	No	Ninguno	No	A medida que la población se quedó sin empleo e ingresos para su hogar la opción más viable fue consumir la flora y fauna de nuestro estado
161	2021-08-20 11:20:48	2021-08-20 11:23:45	anonymous		Si	Balancan	San Pedro	Hombre	68	Sí	Pocas veces al año	Mensualmente	Pocas veces al año	Mensualmente	Semanalmente	Pocas veces al año	Moderadamente	Escazos y difíciles de encontrar	Julio a septiembre	5	para comer en casa;	Solo es para consumo familiar	Sí	Pocas veces al año	Mensualmente	Pocas veces al año	Mensualmente	Semanalmente		Moderadamente	lo aprovechamos igual y no nos afectó	Moderadamente abundantes	Igual	No vendo	No vendo	Siempre	Cubrebocas;Gel;Sana distancia;	No	2	No	Ninguno
162	2021-08-20 11:17:22	2021-08-20 11:26:13	anonymous		Si	Huimanguillo	Tierra colorada	Hombre	51	Sí						Semanalmente	Moderadamente	Moderadamente abundantes	Todos los meses	5	para venta;	Solo es parte de los ingresos familiares	Sí						Semanalmente	Moderadamente	lo aprovechamos igual y no nos afectó	Moderadamente abundantes	Igual	Se mantuvieron igual	Mas tiempo que antes	Siempre	Cubrebocas;Sana distancia;Gel;	Si	3	No	Las personas se inclinan por utilizar más los recursos naturales para subsistir
163	2021-08-20 11:20:40	2021-08-20 11:27:49	anonymous		Si	Cunduacán	Laguna de Cucuyulapa	Mujer	51	Sí	Pocas veces al año	Quincenalmente	Pocas veces al año	Mensualmente	Mensualmente		Mucho	Abundantes y faciles de encontrar	febrero, abril, julio, octubre.	3 años	para comer en casa;para venta;	Solo es parte de los ingresos familiares	No	Pocas veces al año	Mensualmente	Pocas veces al año	Pocas veces al año	Pocas veces al año		Poco	lo aprovechamos menos y si nos afectó	Escazos y difíciles de encontrar	menos abundante que ANTES de Marzo 2020	Disminuyeron las ventas	No vendo	Siempre	Sana distancia;Cubrebocas;Gel;	No	Ningúno	No	Desperdicio de cultivos
164	2021-08-20 11:34:34	2021-08-20 11:40:43	anonymous		Si	Centro	Villahermosa	Mujer	19 años	Sí	Mensualmente	Pocas veces al año		Quincenalmente	Semanalmente		Moderadamente	Abundantes y faciles de encontrar	Marzo	3 años	para comer en casa;	Solo es para consumo familiar	No		Pocas veces al año		Quincenalmente	Mensualmente		Poco	lo aprovechamos menos y si nos afectó	Escazos y difíciles de encontrar	menos abundante que ANTES de Marzo 2020	No vendo	Mas tiempo que antes	Siempre	Cubrebocas;	No	2	No
165	2021-08-20 11:37:57	2021-08-20 11:42:26	anonymous		Si	Jalpa de Méndez	Soyataco	Hombre	21	Sí	Pocas veces al año	Pocas veces al año	Pocas veces al año	Pocas veces al año	Quincenalmente	Mensualmente	Moderadamente	Abundantes y faciles de encontrar	Mayo hasta Noviembre	4	para comer en casa;	Solo es para consumo familiar	Sí	Pocas veces al año	Pocas veces al año	Pocas veces al año	Pocas veces al año	Quincenalmente		Mucho	lo aprovechamos igual y no nos afectó	Moderadamente abundantes	Igual	No vendo	No vendo	Siempre	Sana distancia;Cubrebocas;Gel;	No	0	No
166	2021-08-20 11:33:38	2021-08-20 11:44:49	anonymous		Si	JALAPA	SAN JUAN EL ALTO 2SEC	Hombre	20	No	Semanalmente	Semanalmente	Pocas veces al año	Semanalmente	Semanalmente		Moderadamente	Moderadamente abundantes	CASI TODO EL AÑO	5 AÑOS	para comer en casa;	Solo es para consumo familiar	No	Semanalmente	Semanalmente	Pocas veces al año	Semanalmente	Semanalmente		Moderadamente	lo aprovechamos igual y no nos afectó	Moderadamente abundantes	mas abundante que ANTES de Marzo 2020	Se incrementaron las ventas	No vendo	Siempre	Cubrebocas;	Si	5 PERSONAS	Si
167	2021-08-20 11:42:55	2021-08-20 11:47:50	anonymous		Si	centro	casa blanca el arenal	Hombre	19	Sí	Semanalmente	Semanalmente	Pocas veces al año	Semanalmente	Semanalmente		Moderadamente	Abundantes y faciles de encontrar	marzo-abril	3	para comer en casa;	Solo es para consumo familiar	Sí	Semanalmente	Semanalmente	Pocas veces al año	Semanalmente	Semanalmente		Moderadamente	lo aprovechamos igual y no nos afectó	Moderadamente abundantes	menos abundante que ANTES de Marzo 2020	No vendo	Mas tiempo que antes	Siempre	Sana distancia;Cubrebocas;Gel;	No	4	No
168	2021-08-20 11:43:15	2021-08-20 11:49:49	anonymous		Si	Centla	Ranchería tabasquillo 1ra Seccion, Centla, Tabasco.	Mujer		No	Mensualmente	Semanalmente	Mensualmente	Semanalmente	Semanalmente	Mensualmente	Mucho	Abundantes y faciles de encontrar	Casi todo el año	Tres años	para comer en casa;	Solo es para consumo familiar	Sí	Mensualmente	Mensualmente	Mensualmente	Semanalmente	Semanalmente	Mensualmente	Moderadamente	lo aprovechamos mas y aumentaron los ingresos familiares	Moderadamente abundantes	menos abundante que ANTES de Marzo 2020	No vendo	No vendo	Siempre	Gel;	No	Ninguno	No	Las inundaciones
169	2021-08-20 11:50:51	2021-08-20 11:54:32	anonymous		No				55	Sí	Pocas veces al año	Mensualmente		Mensualmente	Quincenalmente		Moderadamente	Moderadamente abundantes	marzo y abril	los 5	para comer en casa;	Solo es para consumo familiar	Sí		Mensualmente			Quincenalmente		Moderadamente	lo aprovechamos igual y no nos afectó	Moderadamente abundantes	Igual
170	2021-08-20 11:49:40	2021-08-20 11:55:43	anonymous		No	Centro	Villahermosa	Mujer	19	No	Mensualmente				Semanalmente		Mucho	Moderadamente abundantes	Depende lo que se compre y en la temporada, por lo que puede ser durante todo el año	Los 5 años	para comer en casa;	Solo es para consumo familiar	Sí	Mensualmente				Semanalmente		Moderadamente	lo aprovechamos menos y si nos afectó	Moderadamente abundantes	menos abundante que ANTES de Marzo 2020	No vendo	No vendo	Siempre	Sana distancia;Cubrebocas;Gel;	No	1	No
171	2021-08-20 11:52:38	2021-08-20 11:55:44	anonymous		No	Tabasco	Comalcalco	Hombre	18	Sí		Semanalmente					Mucho	Abundantes y faciles de encontrar	Siempre	Casi siempre	para comer en casa;	Solo es para consumo familiar	No				Semanalmente			Moderadamente	lo aprovechamos menos y si nos afectó	Escazos y difíciles de encontrar	menos abundante que ANTES de Marzo 2020	No vendo	No vendo	Siempre	Sana distancia;Cubrebocas;Gel;	No	0	No	Ninguno
172	2021-08-20 11:50:08	2021-08-20 11:58:22	anonymous		Si	Macuspana	Vernet 3ra	Mujer	21	Sí	Pocas veces al año	Semanalmente		Semanalmente	Semanalmente	Semanalmente	Mucho	Abundantes y faciles de encontrar		3	para comer en casa;para venta;	Solo es parte de los ingresos familiares	Sí	Pocas veces al año	Quincenalmente		Mensualmente	Mensualmente		Moderadamente	lo aprovechamos menos y si nos afectó	Escazos y difíciles de encontrar	menos abundante que ANTES de Marzo 2020	Disminuyeron las ventas	Mas tiempo que antes	Siempre	Sana distancia;Cubrebocas;Gel;	Si	0	No	Debido a la falta de trabajo de muchas personas a causa de la pandemia dejaron de comprar porque su economía empezó a bajar. La pandemia afecto a todas las personas no solo económicamente si no que también emocionalmente.
173	2021-08-20 11:59:29	2021-08-20 12:05:11	anonymous		Si	Cunduacán	Poblado Libertad	Mujer	19	Sí	Mensualmente	Pocas veces al año	Pocas veces al año	Quincenalmente	Mensualmente	Pocas veces al año	Moderadamente	Moderadamente abundantes	Marzo, Agosto	3	para comer en casa;Otro uso familiar;	Solo es para consumo familiar	Sí	Quincenalmente	Pocas veces al año		Mensualmente	Mensualmente	Pocas veces al año	Moderadamente	lo aprovechamos igual y no nos afectó	Moderadamente abundantes	Igual	No vendo	Mas tiempo que antes	Siempre	Sana distancia;Gel;Cubrebocas;	No	Ninguno	No	Tal vez pueden ser el descuido que los recursos naturales recibieron por la pandemia.
174	2021-08-20 11:45:30	2021-08-20 12:08:56	anonymous		Si	comalcalco	Chichicapa	Hombre	22	Sí	Pocas veces al año	Mensualmente	Pocas veces al año	Pocas veces al año	Mensualmente	Pocas veces al año	Mucho	Abundantes y faciles de encontrar	Mayo	Todos	para comer en casa;para venta;Otro uso familiar;	Solo es parte de los ingresos familiares	Sí	Pocas veces al año	Mensualmente	Pocas veces al año	Mensualmente	Mensualmente	Pocas veces al año	Mucho	lo aprovechamos igual y no nos afectó	Escazos y difíciles de encontrar	menos abundante que ANTES de Marzo 2020	Disminuyeron las ventas	Mas tiempo que antes	Siempre	Sana distancia;Cubrebocas;Gel;	No	En mi familia somos 4 personas y los 4 nos contagiamos	No
175	2021-08-20 12:07:09	2021-08-20 12:10:34	anonymous		Si	Centro		Mujer	21	Sí		Semanalmente	Pocas veces al año	Semanalmente	Semanalmente	Semanalmente	Moderadamente	Abundantes y faciles de encontrar	Todo el año	16	para comer en casa;para venta;Otro uso familiar;	Es el principal sostén económico	No	Quincenalmente	Mensualmente	Quincenalmente	Quincenalmente	Mensualmente	Pocas veces al año	Moderadamente	lo aprovechamos mas y aumentaron los ingresos familiares	Moderadamente abundantes	menos abundante que ANTES de Marzo 2020	No vendo	Menos tiempo	A veces	Cubrebocas;Gel;Sana distancia;	Si	5	No
176	2021-08-20 12:15:48	2021-08-20 12:19:33	anonymous		Si	cuanduacan	culico 2da	Hombre	18	Sí	Pocas veces al año	Quincenalmente	Pocas veces al año	Semanalmente	Mensualmente	Pocas veces al año	Moderadamente	Abundantes y faciles de encontrar	enero	poco	Otro uso familiar;	Solo es para consumo familiar	No	Mensualmente	Mensualmente	Pocas veces al año	Mensualmente	Quincenalmente	Pocas veces al año	Poco	lo aprovechamos igual y no nos afectó	Escazos y difíciles de encontrar	menos abundante que ANTES de Marzo 2020	No vendo	Mas tiempo que antes	Siempre	Cubrebocas;Sana distancia;	No	ninguno	No
177	2021-08-20 12:20:34	2021-08-20 12:34:06	anonymous		Si	macuspana	ranceria cacahuatalillo	Hombre	62	Sí	Pocas veces al año	Pocas veces al año	Pocas veces al año	Pocas veces al año	Pocas veces al año	Pocas veces al año	Moderadamente	Abundantes y faciles de encontrar	febrero,marzo,abril,mayo	5	para comer en casa;	Es el principal sostén económico	Sí	Quincenalmente	Pocas veces al año	Pocas veces al año	Pocas veces al año	Pocas veces al año	Pocas veces al año	Moderadamente	lo aprovechamos menos y si nos afectó	Moderadamente abundantes	Igual	No vendo	Mas tiempo que antes	Siempre	Cubrebocas;Sana distancia;	Si	ninguna	No	mayor quema de leña y basura en mi localidad
178	2021-08-20 12:57:23	2021-08-20 13:03:01	anonymous		Si	Nacajuca	Olcuatitan	Hombre	22	Sí	Pocas veces al año	Mensualmente	Mensualmente	Quincenalmente	Quincenalmente	Pocas veces al año	Moderadamente	Moderadamente abundantes	se mantiene igual con un ligero incremento en la producción de algunas especies	los 5 años	para comer en casa;	Solo es parte de los ingresos familiares	Sí	Pocas veces al año	Mensualmente	Mensualmente	Quincenalmente	Quincenalmente	Pocas veces al año	Moderadamente	lo aprovechamos igual y no nos afectó	Moderadamente abundantes	Igual	Se mantuvieron igual	Mas tiempo que antes	Siempre	Cubrebocas;Sana distancia;Gel;	No	0	No	debido a que las labores fuera del campo se vieron afectadas el tiempo que se le dedico al campo se vio en aumento aunque los recursos que se obtentran son a mediano y largo plazo.
179	2021-08-20 13:12:59	2021-08-20 13:15:05	anonymous		No	Comalcalco	Comalcalco	Hombre	19	Sí	Mensualmente	Semanalmente	Semanalmente	Pocas veces al año	Quincenalmente	Mensualmente	Moderadamente	Moderadamente abundantes	6	6	para comer en casa;	Es el principal sostén económico	No	Semanalmente						Moderadamente	lo aprovechamos mas y aumentaron los ingresos familiares	Abundantes y faciles de encontrar	mas abundante que ANTES de Marzo 2020	Se incrementaron las ventas	Menos tiempo	A veces	Sana distancia;Gel;Cubrebocas;	Si	3	No
180	2021-08-20 13:12:23	2021-08-20 13:16:22	anonymous		No				23	No	Pocas veces al año	Pocas veces al año	Pocas veces al año	Mensualmente	Mensualmente	Pocas veces al año	Poco	Moderadamente abundantes	Agosto diciembre	2	para comer en casa;	Solo es para consumo familiar	No	Pocas veces al año	Pocas veces al año	Pocas veces al año	Pocas veces al año	Pocas veces al año	Pocas veces al año	Moderadamente	lo aprovechamos igual y no nos afectó	Moderadamente abundantes	Igual	Se mantuvieron igual	Mas tiempo que antes	Siempre	Sana distancia;Cubrebocas;Gel;	No	2	No
181	2021-08-20 13:29:01	2021-08-20 13:34:34	anonymous		No	balancan	netzahulacoyotl	Hombre	20	Sí	Pocas veces al año	Mensualmente	Pocas veces al año	Pocas veces al año	Mensualmente		Moderadamente	Abundantes y faciles de encontrar	cualquier día del año	5 años	para comer en casa;	Solo es parte de los ingresos familiares	Sí	Pocas veces al año	Mensualmente	Pocas veces al año	Pocas veces al año	Mensualmente		Poco	lo aprovechamos menos y si nos afectó	Escazos y difíciles de encontrar	mas abundante que ANTES de Marzo 2020	No vendo	Mas tiempo que antes	Siempre	Sana distancia;	Si	2	No
182	2021-08-20 13:37:33	2021-08-20 13:41:38	anonymous		Si	MACUSPANA	Villa benito juarez	Mujer	37	No	Mensualmente	Pocas veces al año	Pocas veces al año	Mensualmente	Quincenalmente		Moderadamente	Moderadamente abundantes	En primavera o verano.	2 años	para comer en casa;	Solo es para consumo familiar	Sí	Quincenalmente	Mensualmente	Mensualmente	Quincenalmente	Quincenalmente		Moderadamente	lo aprovechamos igual y no nos afectó	Moderadamente abundantes	Igual	Se mantuvieron igual	Mas tiempo que antes	Siempre	Gel;Cubrebocas;	No	Ninguno	No
183	2021-08-20 13:57:01	2021-08-20 14:05:51	anonymous		Si	CENTRO	RIA PLATANO Y CACAO 4TA SECCION	Hombre	58	Sí	Semanalmente	Semanalmente		Semanalmente	Quincenalmente		Mucho	Abundantes y faciles de encontrar	CADA 3 MESES	TODOS LOS AÑOS	para comer en casa;para venta;	Solo es parte de los ingresos familiares	Sí	Semanalmente	Semanalmente		Semanalmente	Quincenalmente		Mucho	lo aprovechamos igual y no nos afectó	Abundantes y faciles de encontrar	mas abundante que ANTES de Marzo 2020	Disminuyeron las ventas	Menos tiempo	Siempre	Sana distancia;Cubrebocas;Gel;	No	EN CASA NINGUNO,FAMILIARES CERCA SI 5 PERSONAS	No	QUE LAS VENTAS BAJARON, POR QUE HAY PERSONAS QUE SE QUEDARON SIN TRABAJO Y NO PUEDEN CONSUMIR COMO ANTES
184	2021-08-20 14:18:16	2021-08-20 14:24:28	anonymous		Si	Teapa	Miguel Hidalgo 2da. Sección (Francisco Sarabia)	Mujer	22	No	Semanalmente	Pocas veces al año	Pocas veces al año	Quincenalmente	Semanalmente	Quincenalmente	Poco	Abundantes y faciles de encontrar	Depende de la temporada, pero la mayoría los cosechamos entre la primavera y el verano.	El último año	para comer en casa;Otro uso familiar;	Solo es para consumo familiar	Sí	Semanalmente	Pocas veces al año	Pocas veces al año	Semanalmente	Semanalmente	Quincenalmente	Moderadamente	lo aprovechamos mas y aumentaron los ingresos familiares	Moderadamente abundantes	Igual	No vendo	Mas tiempo que antes	Siempre	Sana distancia;Cubrebocas;Gel;	No	0	No	Al ser una propiedad pequeña, los frutos se recogían en temporada para uso personal, el resto lo repartimos entre familiares y amigos cercanos. No sobreexplotamos la tierra, sino que usamos solo lo que ya estaba sembrado desde hace años
185	2021-08-20 13:43:48	2021-08-20 14:47:38	anonymous		Si	Nacajuca	Fraccionamiento Pomoca	Mujer	19 años	Sí	Mensualmente	Semanalmente	Pocas veces al año	Quincenalmente	Mensualmente	Mensualmente	Moderadamente	Moderadamente abundantes	Cuando es tiempo de nacimiento de cada fruto	Cuando viajo a casa de mis abuelos maternos	para comer en casa;	Es el principal sostén económico	Sí	Quincenalmente	Semanalmente	Pocas veces al año	Quincenalmente	Mensualmente	Mensualmente	Mucho	lo aprovechamos menos y si nos afectó	Moderadamente abundantes	Igual	No vendo	No vendo	Siempre	Sana distancia;Cubrebocas;Gel;	No	1	No	Ninguno.
186	2021-08-20 14:51:05	2021-08-20 14:56:21	anonymous		Si	Cunduacan	Cucuyulapa	Mujer	20	Sí	Semanalmente	Semanalmente	Semanalmente	Semanalmente	Semanalmente		Mucho	Abundantes y faciles de encontrar		3 años	para comer en casa;	Solo es para consumo familiar	Sí	Semanalmente						Mucho	lo aprovechamos mas y aumentaron los ingresos familiares	Abundantes y faciles de encontrar	mas abundante que ANTES de Marzo 2020	Se incrementaron las ventas	Mas tiempo que antes	Siempre	Cubrebocas;	Si	3	No
187	2021-08-20 14:57:10	2021-08-20 14:58:25	anonymous		Si	Macuspana	San Carlos	Hombre	24	Sí	Pocas veces al año	Mensualmente	Pocas veces al año	Pocas veces al año	Quincenalmente		Moderadamente	Moderadamente abundantes
188	2021-08-20 15:12:44	2021-08-20 15:16:44	anonymous		Si	Nacajuca	Tapotzingo	Hombre	41	Sí	Semanalmente			Semanalmente			Moderadamente	Abundantes y faciles de encontrar	Enero	4	para comer en casa;	Es el principal sostén económico	Sí	Semanalmente			Semanalmente			Moderadamente	lo aprovechamos menos y si nos afectó	Escazos y difíciles de encontrar	Igual	Se mantuvieron igual	Menos tiempo	A veces	Cubrebocas;Sana distancia;Gel;	No	0	No	Que no se puede transportar como Antes
189	2021-08-20 15:20:11	2021-08-20 15:24:33	anonymous		Si	Centla	Ranchería benito Juárez	Mujer	19	Sí	Pocas veces al año	Quincenalmente		Semanalmente	Semanalmente		Poco	Escazos y difíciles de encontrar	Depende de la estación en la que den fruto los arboles, como mangos, naranjas, limón, guanabana, coco. También pepino, calabaza o yuca	4	para comer en casa;para venta;	Solo es parte de los ingresos familiares	Sí	Pocas veces al año	Semanalmente		Semanalmente	Semanalmente		Moderadamente	lo aprovechamos igual y no nos afectó	Moderadamente abundantes	mas abundante que ANTES de Marzo 2020	Disminuyeron las ventas	Mas tiempo que antes	Siempre	Sana distancia;Cubrebocas;Gel;	No	Ninguno	No
190	2021-08-20 15:19:16	2021-08-20 15:24:37	anonymous		Si	nacajuca	el cedro	Hombre	47	Sí	Pocas veces al año	Semanalmente	Pocas veces al año	Semanalmente	Pocas veces al año	Pocas veces al año	Moderadamente	Abundantes y faciles de encontrar	entre marzo a octubre	3 años y medio	para comer en casa;Otro uso familiar;	Solo es parte de los ingresos familiares	Sí	Quincenalmente	Semanalmente	Pocas veces al año	Mensualmente	Mensualmente	Pocas veces al año	Moderadamente	lo aprovechamos igual y no nos afectó	Escazos y difíciles de encontrar	menos abundante que ANTES de Marzo 2020	Disminuyeron las ventas	Mas tiempo que antes	Siempre	Cubrebocas;Gel;Sana distancia;	No	ninguno	Si	falta de recursos por la zona y la destrucción de algunos arboles medicinales
191	2021-08-20 15:33:28	2021-08-20 15:38:46	anonymous		Si	Centro	Villahermosa	Mujer	40	Sí					Semanalmente		Moderadamente	Abundantes y faciles de encontrar	Mensual		para comer en casa;	Solo es para consumo familiar	Sí					Semanalmente		Mucho	lo aprovechamos igual y no nos afectó	Moderadamente abundantes	Igual	Disminuyeron las ventas	No vendo	Siempre	Sana distancia;Cubrebocas;Gel;	No	4	No	Ninguno
192	2021-08-20 15:39:48	2021-08-20 15:42:42	anonymous		Si	Coatzacoalcos, Veracruz	Veracruz	Mujer	20	Sí	Semanalmente	Pocas veces al año	Semanalmente	Semanalmente	Semanalmente		Mucho	Moderadamente abundantes	Marzo- Abril	Desde siempre	para comer en casa;	Solo es para consumo familiar	Sí	Pocas veces al año						Moderadamente	lo aprovechamos mas y aumentaron los ingresos familiares	Moderadamente abundantes	mas abundante que ANTES de Marzo 2020	Se incrementaron las ventas	Mas tiempo que antes	Siempre	Sana distancia;Cubrebocas;Gel;	No	1	No	Ninguno, gracias
193	2021-08-20 15:47:41	2021-08-20 15:54:06	anonymous		Si	Jalpa de Méndez	Ranchería Gregorio Méndez	Mujer	23	Sí	Semanalmente	Semanalmente	Quincenalmente	Semanalmente	Semanalmente	Semanalmente	Mucho	Abundantes y faciles de encontrar	Abril, octubre, enero	5años	para comer en casa;	Solo es parte de los ingresos familiares	Sí	Semanalmente	Semanalmente	Semanalmente	Semanalmente	Semanalmente	Semanalmente	Mucho	lo aprovechamos mas y aumentaron los ingresos familiares	Moderadamente abundantes	Igual	Se incrementaron las ventas	Mas tiempo que antes	Siempre	Sana distancia;Cubrebocas;Gel;	No	0	No
194	2021-08-20 16:10:38	2021-08-20 16:15:59	anonymous		No			Hombre	23 años	No	Pocas veces al año	Pocas veces al año	Pocas veces al año	Pocas veces al año	Semanalmente	Pocas veces al año	Moderadamente	Abundantes y faciles de encontrar	Julio-diciembre	3	para comer en casa;	Es el principal sostén económico	No	Pocas veces al año	Pocas veces al año	Pocas veces al año	Pocas veces al año	Mensualmente	Pocas veces al año	Poco	lo aprovechamos igual y no nos afectó	Escazos y difíciles de encontrar	menos abundante que ANTES de Marzo 2020	Disminuyeron las ventas	Mas tiempo que antes	Siempre	Sana distancia;Cubrebocas;Gel;	No	1	No
195	2021-08-20 16:21:07	2021-08-20 16:26:11	anonymous		Si	Cárdenas	Rlancheria encrucijada 5ta	Mujer	21	Sí	Pocas veces al año				Pocas veces al año		Moderadamente	Moderadamente abundantes	Julio abril	Pocas veces ya	para comer en casa;	Solo es para consumo familiar	Sí					Pocas veces al año		Poco	lo aprovechamos menos y si nos afectó	Escazos y difíciles de encontrar	menos abundante que ANTES de Marzo 2020	No vendo	Mas tiempo que antes	A veces	Sana distancia;Cubrebocas;Gel;	Si	0	No
196	2021-08-20 16:45:19	2021-08-20 16:49:38	anonymous		Si	Centro	Ranchería la ceiba villa tamulte de las sabanas	Mujer	21	Sí	Mensualmente	Semanalmente	Pocas veces al año	Semanalmente	Semanalmente	Quincenalmente	Mucho	Abundantes y faciles de encontrar	Mayo	10	para comer en casa;	Solo es para consumo familiar	Sí	Quincenalmente	Quincenalmente	Mensualmente	Mensualmente	Quincenalmente	Mensualmente	Moderadamente	lo aprovechamos menos y si nos afectó	Moderadamente abundantes	menos abundante que ANTES de Marzo 2020	No vendo	No vendo	Siempre	Sana distancia;Cubrebocas;Gel;	Si	Ninguna	No	.
197	2021-08-20 16:44:51	2021-08-20 16:50:14	anonymous		Si	TEAPA	TEAPA	Mujer	18	Sí	Semanalmente	Quincenalmente		Mensualmente	Mensualmente	Mensualmente	Moderadamente	Moderadamente abundantes	JUNIO Y JULIO	5	para comer en casa;	Solo es para consumo familiar	Sí	Semanalmente	Mensualmente	Pocas veces al año	Mensualmente	Mensualmente	Mensualmente	Moderadamente	lo aprovechamos igual y no nos afectó	Moderadamente abundantes	Igual	No vendo	Mas tiempo que antes	Siempre	Sana distancia;Cubrebocas;Gel;	Si	N9INGUNO	No
198	2021-08-20 16:45:50	2021-08-20 16:50:27	anonymous		Si	Huimanguillo	Tabasco	Hombre	20	Sí	Mensualmente	Mensualmente	Pocas veces al año	Mensualmente	Pocas veces al año	Pocas veces al año	Poco	Moderadamente abundantes	Mayo	4	para comer en casa;para venta;	Solo es parte de los ingresos familiares	No	Pocas veces al año	Pocas veces al año	Pocas veces al año	Pocas veces al año	Pocas veces al año	Pocas veces al año	Moderadamente	lo aprovechamos mas y aumentaron los ingresos familiares	Moderadamente abundantes	mas abundante que ANTES de Marzo 2020	Se mantuvieron igual	Mas tiempo que antes	Siempre	Sana distancia;Cubrebocas;Gel;	No	2	No
199	2021-08-20 16:54:38	2021-08-20 17:04:45	anonymous		Si	Centla	Gobernador Cruz	Hombre	45	Sí	Quincenalmente	Semanalmente	Pocas veces al año	Semanalmente	Semanalmente	Quincenalmente	Moderadamente	Abundantes y faciles de encontrar	A principioa del año y de octubre a inicios de septiembre	Siempre	para comer en casa;	Solo es parte de los ingresos familiares	Sí	Mensualmente	Semanalmente	Mensualmente	Semanalmente	Semanalmente	Quincenalmente	Mucho	lo aprovechamos mas y aumentaron los ingresos familiares	Abundantes y faciles de encontrar	Igual	Se mantuvieron igual	Mas tiempo que antes	Siempre	Cubrebocas;Gel;Sana distancia;	No	Ninguno. Gracias a Dios	No	Durante este tiempo de confinamiento en las zonas rurales si hubo cierto incremento en la producción agricola, pero igual hubieron tiempos de perdidas y afectaciones causando el bajo ingreso
200	2021-08-20 17:06:39	2021-08-20 17:18:50	anonymous		Si	CENTRO	CORREGIDORA 3ra	Hombre	51	Sí	Mensualmente	Pocas veces al año	Pocas veces al año		Pocas veces al año	Pocas veces al año	Poco	Moderadamente abundantes	MESES DE COSECHA DE CADA SIEMBRA	4	para comer en casa;Otro uso familiar;	Solo es para consumo familiar	Sí	Mensualmente	Pocas veces al año	Pocas veces al año	Mensualmente	Pocas veces al año	Pocas veces al año	Moderadamente	lo aprovechamos menos y si nos afectó	Moderadamente abundantes	Igual	No vendo	Menos tiempo	Siempre	Sana distancia;Cubrebocas;Gel;	No	1	No
201	2021-08-20 17:18:02	2021-08-20 17:20:26	anonymous		Si	Centro	Villa tamulte de la sabanas	Hombre	34	Sí		Semanalmente					Moderadamente	Abundantes y faciles de encontrar	Todo el año	Toda mi vida	para comer en casa;	Solo es para consumo familiar	Sí
202	2021-08-20 17:35:48	2021-08-20 17:39:26	anonymous		Si	Nacajuca	Mazateupa	Hombre	21	Sí	Pocas veces al año	Quincenalmente	Pocas veces al año	Pocas veces al año	Mensualmente	Quincenalmente	Moderadamente	Abundantes y faciles de encontrar	Todos los meses	Los he aprovechado toda mi vida	para comer en casa;	Solo es para consumo familiar	Sí	Pocas veces al año	Semanalmente	Pocas veces al año	Pocas veces al año	Mensualmente	Quincenalmente	Moderadamente	lo aprovechamos igual y no nos afectó	Moderadamente abundantes	Igual	No vendo	Mas tiempo que antes	A veces	Cubrebocas;	No	6	No	Ninguno
203	2021-08-20 18:01:13	2021-08-20 18:05:53	anonymous		Si	Comalcalco	R/a José María pinosuarez	Mujer	20	Sí	Mensualmente	Semanalmente	Mensualmente	Quincenalmente	Semanalmente	Semanalmente	Mucho	Moderadamente abundantes	Marzo -Agosto	5 años	para comer en casa;para venta;Otro uso familiar;	Es el principal sostén económico	Sí	Quincenalmente	Semanalmente	Mensualmente	Quincenalmente	Semanalmente		Moderadamente	lo aprovechamos menos y si nos afectó	Escazos y difíciles de encontrar	mas abundante que ANTES de Marzo 2020	Disminuyeron las ventas	Mas tiempo que antes	Siempre	Gel;Cubrebocas;Sana distancia;	No	4	Si
204	2021-08-20 18:15:01	2021-08-20 18:19:32	anonymous		No	Macuspana	Villa Benito Juárez	Mujer	20	No	Pocas veces al año	Pocas veces al año	Pocas veces al año	Pocas veces al año	Mensualmente		Poco	Moderadamente abundantes		5	para comer en casa;	Solo es para consumo familiar	Sí							Mucho	lo aprovechamos menos y si nos afectó	Moderadamente abundantes	menos abundante que ANTES de Marzo 2020	No vendo	Mas tiempo que antes	Siempre	Sana distancia;Cubrebocas;Gel;	No	0	No
205	2021-08-20 18:53:56	2021-08-20 19:02:19	anonymous		Si	MACUSPANA	BUENAVISTA APASCO	Mujer	40	Sí	Mensualmente	Mensualmente	Pocas veces al año	Mensualmente	Semanalmente	Semanalmente	Moderadamente	Abundantes y faciles de encontrar	EN DIFERENTES ETAPAS DEL AÑO	SIEMPRE	para comer en casa;Otro uso familiar;	Solo es para consumo familiar	Sí	Mensualmente	Quincenalmente			Semanalmente	Semanalmente	Mucho	lo aprovechamos igual y no nos afectó	Moderadamente abundantes	Igual	No vendo	Mas tiempo que antes	Siempre	Sana distancia;Cubrebocas;Gel;	No	0	No
206	2021-08-20 19:12:13	2021-08-20 19:15:43	anonymous		No	Cárdenas		Mujer	22	No	Pocas veces al año		Pocas veces al año	Mensualmente	Semanalmente	Semanalmente	Moderadamente	Moderadamente abundantes												Mucho	lo aprovechamos igual y no nos afectó	Abundantes y faciles de encontrar	Igual	No vendo	No vendo	Siempre	Sana distancia;Cubrebocas;Gel;	No	5	Si
207	2021-08-20 20:13:36	2021-08-20 20:21:52	anonymous		Si	Macuspana	Poblado Ramón Grande	Hombre		No		Pocas veces al año			Pocas veces al año		Moderadamente	Moderadamente abundantes			para comer en casa;	Solo es para consumo familiar	Sí					Pocas veces al año		Moderadamente	lo aprovechamos igual y no nos afectó	Moderadamente abundantes	Igual	No vendo	No vendo	Siempre	Cubrebocas;Gel;	No		No
208	2021-08-20 20:59:42	2021-08-20 21:06:06	anonymous		Si	Cunduacan	R/A Cumuapa 1ra sección	Mujer	22	Sí	Semanalmente	Quincenalmente	Pocas veces al año	Semanalmente	Semanalmente		Mucho	Abundantes y faciles de encontrar	Según su mes de su epoca	5	para comer en casa;para venta;	Solo es parte de los ingresos familiares	No	Quincenalmente	Semanalmente		Quincenalmente	Semanalmente		Mucho	lo aprovechamos igual y no nos afectó	Moderadamente abundantes	menos abundante que ANTES de Marzo 2020	Se incrementaron las ventas	Menos tiempo	Siempre	Cubrebocas;Gel;Sana distancia;	No	0	No
209	2021-08-20 21:05:03	2021-08-20 21:13:52	anonymous		Si	Cunduacan	Platano y cacao 1,2,3 sección, cumuapa, ratonera, etc	Mujer	21	Sí	Pocas veces al año	Pocas veces al año	Pocas veces al año	Pocas veces al año	Pocas veces al año	Pocas veces al año	Mucho	Abundantes y faciles de encontrar	Mayo a junio	Los 5 años	para venta;para comer en casa;	Solo es parte de los ingresos familiares	Sí	Quincenalmente	Pocas veces al año	Pocas veces al año	Pocas veces al año	Pocas veces al año	Pocas veces al año	Mucho	lo aprovechamos menos y si nos afectó	Moderadamente abundantes	Igual	Se mantuvieron igual	Menos tiempo	Siempre	Sana distancia;Cubrebocas;Gel;	Si	1	No	Al no haber a veces siembra llega afectar la producción y se crea perdida, ya que a veces no había lluvia, etc
210	2021-08-20 22:26:45	2021-08-20 22:32:59	anonymous		Si	Centro	R/la cruz del bajio	Mujer	21	Sí	Semanalmente	Semanalmente	Pocas veces al año	Semanalmente	Semanalmente		Moderadamente	Abundantes y faciles de encontrar	La mayor parte del año	5 años	para comer en casa;	Solo es para consumo familiar	Sí	Semanalmente	Semanalmente	Pocas veces al año	Semanalmente	Semanalmente		Mucho	lo aprovechamos mas y aumentaron los ingresos familiares	Escazos y difíciles de encontrar	menos abundante que ANTES de Marzo 2020	No vendo	Mas tiempo que antes	Siempre	Cubrebocas;Gel;	Si	3	No	Ninguno
211	2021-08-20 22:52:45	2021-08-20 22:54:13	anonymous		Si	Cunduacan	Rancheria piedra 2secc	Mujer	20	Sí	Pocas veces al año	Mensualmente		Semanalmente	Semanalmente		Moderadamente	Moderadamente abundantes
212	2021-08-20 22:48:42	2021-08-20 23:05:11	anonymous		No	Salto de aguas	Cerrillo	Hombre	54	Sí	Mensualmente	Semanalmente	Pocas veces al año	Semanalmente	Semanalmente	Mensualmente	Moderadamente	Abundantes y faciles de encontrar	Julio - Agosto	5 años	para comer en casa;para venta;	Es el principal sostén económico	Sí	Quincenalmente	Semanalmente	Pocas veces al año	Semanalmente	Semanalmente	Pocas veces al año	Moderadamente	lo aprovechamos igual y no nos afectó	Moderadamente abundantes	Igual	Se mantuvieron igual	Mas tiempo que antes	Siempre	Sana distancia;Cubrebocas;Gel;	No	0	No	Las personas que dependen del campo, son mis abuelos maternos, ellos viven de ello tanto en el aspecto economico, cómo en el alimenticio. Estuve con ellos antes de la pandemia y la forma en que usaban los recursos naturales era de forma racionada y controlada. Ahora sigue siendo de la misma forma, desde mi perspectiva y experiencia.
213	2021-08-20 23:42:15	2021-08-20 23:49:22	anonymous		Si	cardenas	poblado. c-11, Gral. José Ma. Morelos y Pavón	Hombre	57	Sí	Mensualmente	Semanalmente	Pocas veces al año	Mensualmente	Quincenalmente	Pocas veces al año	Moderadamente	Moderadamente abundantes	depende la etapa de cosecha o recolección de cada unp	todos los años	para comer en casa;	Solo es para consumo familiar	Sí	Mensualmente	Semanalmente	Pocas veces al año	Mensualmente	Semanalmente	Pocas veces al año	Mucho	lo aprovechamos igual y no nos afectó	Moderadamente abundantes	Igual	Se incrementaron las ventas	Mas tiempo que antes	Siempre	Sana distancia;Gel;	No	1	No	se explotaron en mayor medida debido a la alta demanda para que los precios de los mismo no aumnetaran
214	2021-08-20 23:43:52	2021-08-20 23:50:00	anonymous		Si	Nacajuca	Mazateupa	Hombre	47	Sí	Mensualmente	Semanalmente	Mensualmente	Semanalmente	Semanalmente		Moderadamente	Moderadamente abundantes	Marzo, abril y mayo	2	para comer en casa;	Solo es para consumo familiar	Sí	Semanalmente	Semanalmente	Pocas veces al año	Semanalmente	Semanalmente		Poco	lo aprovechamos igual y no nos afectó	Escazos y difíciles de encontrar	menos abundante que ANTES de Marzo 2020	Disminuyeron las ventas	Mas tiempo que antes	Siempre	Sana distancia;Cubrebocas;Gel;	No	1	No	Poca presencia de lluvia para que desarrollarán los cultivos
215	2021-08-21 00:33:38	2021-08-21 00:37:52	anonymous		Si	Reforma	Chiapas	Hombre	20	Sí	Semanalmente	Pocas veces al año		Semanalmente	Semanalmente	Semanalmente	Moderadamente	Abundantes y faciles de encontrar	Todo el año	Todos	para comer en casa;Otro uso familiar;	Solo es para consumo familiar	Sí	Semanalmente	Semanalmente	Semanalmente	Semanalmente	Semanalmente	Semanalmente	Moderadamente	lo aprovechamos mas y aumentaron los ingresos familiares	Moderadamente abundantes	mas abundante que ANTES de Marzo 2020	Se incrementaron las ventas	Mas tiempo que antes	Siempre	Cubrebocas;Sana distancia;Gel;	No	2	No
216	2021-08-21 06:22:26	2021-08-21 06:27:32	anonymous		Si	Centro	R/a Corregidora 5ta seccion	Hombre	24	Sí	Pocas veces al año	Pocas veces al año	Pocas veces al año	Pocas veces al año	Mensualmente	Pocas veces al año	Moderadamente	Moderadamente abundantes	Varios meses	4	para comer en casa;	Solo es para consumo familiar	Sí	Pocas veces al año	Pocas veces al año	Pocas veces al año	Pocas veces al año	Pocas veces al año		Poco	lo aprovechamos igual y no nos afectó	Moderadamente abundantes	Igual	Se incrementaron las ventas	Mas tiempo que antes	Siempre	Cubrebocas;Gel;Sana distancia;	No	Ninguna	No	Ninguno
217	2021-08-21 11:31:51	2021-08-21 11:35:21	anonymous		Si			Hombre	19	Sí
218	2021-08-21 12:17:54	2021-08-21 12:23:30	anonymous		Si	Centro	Cd. Industrial	Hombre	20	Sí			Mensualmente	Quincenalmente	Mensualmente		Moderadamente	Abundantes y faciles de encontrar	marzo, abril, mayo, juno, julio, agosto y septiembre	más de 30	para comer en casa;para venta;	Solo es para consumo familiar	No							Poco	lo aprovechamos menos y si nos afectó	Escazos y difíciles de encontrar	menos abundante que ANTES de Marzo 2020	No vendo	No vendo	Siempre	Sana distancia;Cubrebocas;Gel;	Si	3	Si	el solar de mi abuelo era tratado y cuidado semanalmente, pero las cosechas eranmensuales, con la pandemia no solo dejamos de ir, si no que además mi abualo murió de COVID, dejando al solar más descuidado que antes, lastiosamente mi padre y mis tíos no me dejan ir, dejando el cuidado a algunos tíos y a la mujer de mi abuelo
219	2021-08-21 13:00:20	2021-08-21 13:04:18	anonymous		Si	Macuspana	Macuspana	Mujer	22	Sí	Pocas veces al año	Pocas veces al año			Pocas veces al año		Poco	Moderadamente abundantes	Enero y Febrero	3	para venta;para comer en casa;Otro uso familiar;	Es el principal sostén económico	Sí	Pocas veces al año	Pocas veces al año		Pocas veces al año			Poco	lo aprovechamos menos y si nos afectó	Escazos y difíciles de encontrar	Igual	Disminuyeron las ventas	Mas tiempo que antes	Siempre	Sana distancia;Cubrebocas;Gel;	Si	Ninguno	No	Los recursos han estado escasos
220	2021-08-21 16:08:01	2021-08-21 16:15:38	anonymous		Si	Macuspana	Villa Benito Juarez	Mujer	18	No	Pocas veces al año	Mensualmente	Pocas veces al año	Pocas veces al año	Semanalmente	Pocas veces al año	Moderadamente	Abundantes y faciles de encontrar	Todos los meses	Todos los años	para comer en casa;	Solo es para consumo familiar	Sí	Pocas veces al año	Mensualmente	Pocas veces al año	Pocas veces al año	Semanalmente	Pocas veces al año	Moderadamente	lo aprovechamos igual y no nos afectó	Abundantes y faciles de encontrar	Igual	No vendo	Mas tiempo que antes	Siempre	Sana distancia;Cubrebocas;Gel;	No	2 personas	No
221	2021-08-21 16:31:38	2021-08-21 16:36:32	anonymous		Si	Chiapas	Juárez	Mujer	19 años	No	Pocas veces al año		Pocas veces al año	Mensualmente	Mensualmente		Moderadamente	Abundantes y faciles de encontrar	Mayo,Junio, julio,	1 año	para comer en casa;	Solo es para consumo familiar	No				Pocas veces al año	Pocas veces al año		Poco	lo aprovechamos menos y si nos afectó	Escazos y difíciles de encontrar	menos abundante que ANTES de Marzo 2020	No vendo	Mas tiempo que antes	Siempre	Cubrebocas;Sana distancia;Gel;	No	1	No
222	2021-08-21 16:31:43	2021-08-21 16:37:17	anonymous		Si	Cunduacán	Huimango 2da	Hombre	47	Sí	Pocas veces al año	Pocas veces al año	Pocas veces al año	Semanalmente	Semanalmente		Moderadamente	Moderadamente abundantes	Septiembre	Lo suficiente	para comer en casa;Otro uso familiar;para venta;	Solo es parte de los ingresos familiares	Sí	Pocas veces al año	Pocas veces al año	Pocas veces al año	Mensualmente	Quincenalmente		Moderadamente	lo aprovechamos igual y no nos afectó	Moderadamente abundantes	Igual	Se incrementaron las ventas	Menos tiempo	Siempre	Cubrebocas;	No	6	No	Sin comentarios
223	2021-08-21 17:07:31	2021-08-21 17:10:13	anonymous		Si	Cunduacán	Cunduacán	Hombre	18	Sí	Mensualmente			Mensualmente			Poco	Escazos y difíciles de encontrar	Ahora	1	para comer en casa;	Solo es para consumo familiar	No	Mensualmente						Poco	lo aprovechamos menos y si nos afectó	Escazos y difíciles de encontrar	Igual	No vendo	Mas tiempo que antes	Siempre	Sana distancia;Cubrebocas;Gel;	No	Ninguno	No	NO HAY QUE VOLVER A CLASES PRESENCIALES
224	2021-08-21 17:37:24	2021-08-21 17:38:43	anonymous		No	Comalcalco	Tabasco	Hombre	20	No
225	2021-08-21 17:40:44	2021-08-21 17:46:17	anonymous		No	comalcalco	urbana	Mujer	20	No	Pocas veces al año	Pocas veces al año	Pocas veces al año	Pocas veces al año	Mensualmente	Pocas veces al año	Moderadamente	Abundantes y faciles de encontrar	no se	ni idea	para comer en casa;	Solo es para consumo familiar	No	Pocas veces al año	Pocas veces al año	Pocas veces al año	Pocas veces al año	Mensualmente	Pocas veces al año	Moderadamente	lo aprovechamos menos y si nos afectó	Escazos y difíciles de encontrar	mas abundante que ANTES de Marzo 2020	Disminuyeron las ventas	Mas tiempo que antes	Siempre	Cubrebocas;Sana distancia;Gel;	No	1	No
226	2021-08-21 22:51:40	2021-08-21 22:54:13	anonymous		Si	Huimanguillo	Tierra nueva	Hombre	26	Sí	Quincenalmente	Semanalmente	Pocas veces al año	Semanalmente	Quincenalmente		Moderadamente	Moderadamente abundantes												Moderadamente	lo aprovechamos mas y aumentaron los ingresos familiares	Escazos y difíciles de encontrar	Igual	Disminuyeron las ventas	Mas tiempo que antes	Siempre	Gel;Cubrebocas;Sana distancia;	Si	0	No	.
227	2021-08-22 01:11:03	2021-08-22 01:17:17	anonymous		No	Centro	Centro	Mujer	19	Sí	Quincenalmente			Quincenalmente			Moderadamente	Moderadamente abundantes	Casi todo el año	Dos años	para comer en casa;	Solo es para consumo familiar	Sí	Quincenalmente			Quincenalmente			Mucho	lo aprovechamos igual y no nos afectó	Moderadamente abundantes	Igual	No vendo	No vendo	Siempre	Sana distancia;Gel;Cubrebocas;	No	Todos, somos 5	No
228	2021-08-22 07:42:58	2021-08-22 07:54:25	anonymous		Si	Cunduacán	r/a cumuapa 1ra secc	Hombre	20-25	Sí	Semanalmente			Quincenalmente	Semanalmente	Semanalmente	Moderadamente	Abundantes y faciles de encontrar	marzo-julio	5	para venta;para comer en casa;	Es el principal sostén económico	Sí	Semanalmente				Semanalmente	Semanalmente	Moderadamente	lo aprovechamos menos y si nos afectó	Moderadamente abundantes	Igual	Disminuyeron las ventas	Menos tiempo	Siempre	Cubrebocas;Gel;Sana distancia;	Si	0	No	el tamaño de las frutas
229	2021-08-22 11:16:01	2021-08-22 11:52:02	anonymous		Si	Nacajuca	Valle Real, Pomoca	Hombre	40	Sí	Mensualmente	Quincenalmente	Pocas veces al año	Pocas veces al año	Quincenalmente	Mensualmente	Moderadamente	Abundantes y faciles de encontrar	Abril, Agosto y Diciembre	3 años	Otro uso familiar;	Solo es para consumo familiar	Sí	Quincenalmente	Quincenalmente	Pocas veces al año	Quincenalmente	Semanalmente	Quincenalmente	Mucho	lo aprovechamos igual y no nos afectó	Escazos y difíciles de encontrar	menos abundante que ANTES de Marzo 2020	Se incrementaron las ventas	Mas tiempo que antes	Siempre	Gel;Cubrebocas;	Si	2	No	muchos de los recursos naturales que se aprovechan existieron en gran abundancia, sin embargo hay recursos naturales que no se regeneran y escasean al punto de casi desaparecer.
230	2021-08-22 12:15:08	2021-08-22 12:22:09	anonymous		Si	Huimanguillo	poblado	Hombre	60	Sí	Pocas veces al año	Mensualmente	Pocas veces al año	Mensualmente	Quincenalmente	Pocas veces al año	Moderadamente	Moderadamente abundantes	En cualquier momento que se requiera	5 años	para comer en casa;Otro uso familiar;	Solo es para consumo familiar	Sí	Pocas veces al año	Mensualmente	Pocas veces al año	Mensualmente	Quincenalmente	Pocas veces al año	Moderadamente	lo aprovechamos igual y no nos afectó	Moderadamente abundantes	Igual	No vendo	No vendo	Siempre	Sana distancia;Cubrebocas;Gel;	No	0	No
231	2021-08-22 12:56:43	2021-08-22 13:01:07	anonymous		Si	Comalcalco	Occidente	Mujer	26	Sí	Semanalmente			Semanalmente		Semanalmente	Mucho	Moderadamente abundantes	Mayo y junio	2 veces	para comer en casa;	Solo es para consumo familiar	No	Pocas veces al año			Pocas veces al año			Poco	lo aprovechamos menos y si nos afectó	Escazos y difíciles de encontrar	menos abundante que ANTES de Marzo 2020	Disminuyeron las ventas	Menos tiempo	Siempre	Cubrebocas;Gel;	No	0	No
232	2021-08-22 13:16:35	2021-08-22 13:38:01	anonymous		Si	Centro	Villa Tamulte de las sabanas	Hombre	24	Sí	Mensualmente	Pocas veces al año	Pocas veces al año	Quincenalmente	Semanalmente	Semanalmente	Mucho	Abundantes y faciles de encontrar	Marzo-Julio	3 años	para comer en casa;para venta;Otro uso familiar;	Solo es para consumo familiar	No	Pocas veces al año	Semanalmente	Pocas veces al año	Semanalmente	Semanalmente		Mucho	lo aprovechamos menos y si nos afectó	Escazos y difíciles de encontrar	menos abundante que ANTES de Marzo 2020	No vendo	Mas tiempo que antes	Siempre	Cubrebocas;Gel;	Si	1	No	antes nada, después ocasiono la falta de cuidado en los recursos naturales, por la ausencia del personal en el campo y la falta de recursos económicos para el seguimiento de dichos recursos.
233	2021-08-22 15:02:30	2021-08-22 15:07:02	anonymous		Si	Macuspana	Ciudad Pemex	Mujer	21	Sí	Mensualmente	Quincenalmente	Pocas veces al año	Quincenalmente	Semanalmente		Moderadamente	Abundantes y faciles de encontrar	abril, mayo, junio, julio agosto	los 5 años	para comer en casa;	Solo es para consumo familiar	Sí	Pocas veces al año	Mensualmente	Pocas veces al año	Quincenalmente	Quincenalmente		Poco	lo aprovechamos menos y si nos afectó	Escazos y difíciles de encontrar	menos abundante que ANTES de Marzo 2020	No vendo	Mas tiempo que antes	Siempre	Sana distancia;Cubrebocas;Gel;	No	ninguno	No
234	2021-08-22 19:44:12	2021-08-22 19:47:32	anonymous		Si	Macuspana	San Carlos	Hombre	20	Sí		Quincenalmente			Quincenalmente		Moderadamente	Moderadamente abundantes	Marzo	10 años	para comer en casa;Otro uso familiar;	Solo es para consumo familiar	No		Pocas veces al año			Pocas veces al año		Poco	lo aprovechamos igual y no nos afectó	Moderadamente abundantes	menos abundante que ANTES de Marzo 2020	No vendo	Mas tiempo que antes	Siempre	Sana distancia;Cubrebocas;Gel;	No	5	No	No
235	2021-08-22 20:20:11	2021-08-22 20:25:00	anonymous		No					No	Pocas veces al año	Pocas veces al año	Pocas veces al año	Mensualmente	Mensualmente	Pocas veces al año	Poco	Abundantes y faciles de encontrar			para comer en casa;	Solo es para consumo familiar	No	Pocas veces al año	Pocas veces al año	Pocas veces al año	Mensualmente	Mensualmente	Pocas veces al año	Poco	lo aprovechamos igual y no nos afectó	Escazos y difíciles de encontrar	Igual	No vendo	No vendo	Siempre	Cubrebocas;Gel;	No	4	No
236	2021-08-22 20:36:45	2021-08-22 20:40:06	anonymous		Si	Huimanguillo	La venta	Mujer	56	Sí	Pocas veces al año	Quincenalmente	Pocas veces al año	Quincenalmente	Quincenalmente	Quincenalmente	Mucho	Abundantes y faciles de encontrar	Diciembre y Semana Santa	3 años	para comer en casa;	Solo es para consumo familiar	Sí	Pocas veces al año	Quincenalmente	Pocas veces al año	Quincenalmente	Quincenalmente	Quincenalmente	Moderadamente	lo aprovechamos mas y aumentaron los ingresos familiares	Moderadamente abundantes	mas abundante que ANTES de Marzo 2020	No vendo	Mas tiempo que antes	Siempre	Sana distancia;Cubrebocas;Gel;	Si	2	No
237	2021-08-22 23:09:41	2021-08-22 23:21:12	anonymous		No	JALAPA		Mujer	24	No	Pocas veces al año	Pocas veces al año	Pocas veces al año	Pocas veces al año	Pocas veces al año		Moderadamente	Abundantes y faciles de encontrar			para comer en casa;	Solo es para consumo familiar	No	Pocas veces al año	Pocas veces al año	Pocas veces al año	Pocas veces al año	Pocas veces al año		Poco	lo aprovechamos igual y no nos afectó	Escazos y difíciles de encontrar	menos abundante que ANTES de Marzo 2020		Mas tiempo que antes	Siempre	Sana distancia;Cubrebocas;Gel;	No	Ninguno	No
238	2021-08-23 01:13:09	2021-08-23 01:14:24	anonymous		Si	Paraiso	Palmahuaca	Hombre			Mensualmente			Mensualmente	Mensualmente		Moderadamente	Moderadamente abundantes
239	2021-08-23 08:25:45	2021-08-23 08:28:52	anonymous		Si	Cunduacán	Ejido Marín	Hombre	81	Sí	Semanalmente				Quincenalmente		Moderadamente	Moderadamente abundantes	Marzo - Julio	10	para comer en casa;Otro uso familiar;	Solo es parte de los ingresos familiares	Sí					Semanalmente		Moderadamente	lo aprovechamos menos y si nos afectó	Escazos y difíciles de encontrar	menos abundante que ANTES de Marzo 2020	Disminuyeron las ventas	Mas tiempo que antes	A veces	Cubrebocas;Sana distancia;Gel;	Si	3	No
240	2021-08-23 09:10:41	2021-08-23 09:16:30	anonymous		Si	Centla	Villa Ignacio Allende	Hombre	23	Sí					Pocas veces al año		Moderadamente	Escazos y difíciles de encontrar	Agosto	Todos los años	para comer en casa;	Solo es para consumo familiar	No						Pocas veces al año	Moderadamente	lo aprovechamos menos y si nos afectó	Escazos y difíciles de encontrar	menos abundante que ANTES de Marzo 2020	No vendo	Mas tiempo que antes	Siempre	Gel;Sana distancia;Cubrebocas;	Si	Ninguno	No	El desempleo
241	2021-08-23 09:32:15	2021-08-23 09:57:09	anonymous		Si	Huimanguillo, Tabasco	Pob C-32 (Lic.Francisco, Trujillo Gurria)	Hombre	21	Sí		Pocas veces al año	Mensualmente	Mensualmente	Mensualmente	Mensualmente	Mucho	Moderadamente abundantes	7	2 AÑOS	Otro uso familiar;	Solo es parte de los ingresos familiares	Sí	Mensualmente	Mensualmente	Mensualmente	Mensualmente	Mensualmente	Mensualmente	Moderadamente	lo aprovechamos mas y aumentaron los ingresos familiares	Moderadamente abundantes	Igual	Se mantuvieron igual	Menos tiempo	A veces	Sana distancia;	Si	0	No	PUES MENOS TALA DE ARBOLES
242	2021-08-23 10:10:34	2021-08-23 10:13:30	anonymous		Si	Cárdenas	Heroica Cárdenas	Mujer	20	Sí	Pocas veces al año	Semanalmente	Pocas veces al año	Quincenalmente	Semanalmente	Semanalmente	Mucho	Abundantes y faciles de encontrar	Todo el año	Bastante	para comer en casa;para venta;	Y para nuestro consumo familiar	Sí	Pocas veces al año	Quincenalmente	Pocas veces al año	Mensualmente	Quincenalmente	Quincenalmente	Mucho	lo aprovechamos menos y si nos afectó	Moderadamente abundantes	Igual	Se incrementaron las ventas	Mas tiempo que antes	Siempre	Cubrebocas;Gel;	No	Ninguno	No
243	2021-08-23 10:49:43	2021-08-23 10:58:27	anonymous		Si	JALAPA	R/A AQUILES SERDAN 3RA SECCION, (SAN ROMAN)	Mujer	19 AÑOS	Sí	Semanalmente	Mensualmente	Pocas veces al año	Semanalmente	Semanalmente	Semanalmente	Mucho	Abundantes y faciles de encontrar	SE APROVECHA DE ACUERDO A SU TEMPORADA O TAMBIEN DE ACUERDO A LA FECHA DE SIEMBRA		para comer en casa;para venta;	Solo es parte de los ingresos familiares	Sí	Semanalmente	Mensualmente	Pocas veces al año	Semanalmente	Semanalmente	Semanalmente	Mucho	lo aprovechamos igual y no nos afectó	Abundantes y faciles de encontrar	mas abundante que ANTES de Marzo 2020	Se mantuvieron igual	Mas tiempo que antes	Siempre	Sana distancia;Cubrebocas;Gel;	No	0	No	CONSIDERO QUE LA PANDEMIA DEL COVID 19 SI AFECTO GRANDEMENTE A LOS PRODUCTORES DE LOS RECURSOS NATURALES, QUE SE PODRIA DECIR QUE SON MUY IMPORTANTES, A CONSIDERACION DE LOS PEQUEÑOS PRODUCTORES QUE SOLAMENTE VENDEN SU PRODUCTO A LA COMUNIDAD QUE PERTENECE, PARA NOSOTROS LO QUE MAS NOS AFECTO FUERON LAS INUNDACIONES DE OCTUBRE-NOVIEMBRE 2020
244	2021-08-23 10:58:44	2021-08-23 11:05:09	anonymous		Si	Reforma	Chiapas	Mujer	58	Sí	Semanalmente	Pocas veces al año		Pocas veces al año	Pocas veces al año		Mucho	Abundantes y faciles de encontrar		Más de 5 años	para comer en casa;	Es el principal sostén económico	Sí	Semanalmente	Pocas veces al año		Pocas veces al año	Pocas veces al año		Mucho	lo aprovechamos mas y aumentaron los ingresos familiares	Moderadamente abundantes	menos abundante que ANTES de Marzo 2020	Se incrementaron las ventas	Menos tiempo	Siempre	Sana distancia;Cubrebocas;Gel;	Si	1	No
245	2021-08-23 10:47:14	2021-08-23 11:10:37	anonymous		No			Hombre	23	No	Pocas veces al año	Pocas veces al año	Pocas veces al año	Pocas veces al año	Pocas veces al año	Pocas veces al año	Poco	Moderadamente abundantes					No	Pocas veces al año	Pocas veces al año	Pocas veces al año	Pocas veces al año	Pocas veces al año	Pocas veces al año	Poco	lo aprovechamos igual y no nos afectó	Moderadamente abundantes	Igual	No vendo	Mas tiempo que antes	Siempre	Cubrebocas;Sana distancia;Gel;	No	0	No
246	2021-08-23 11:14:47	2021-08-23 11:21:26	anonymous		Si	Centro	Ranchería aztlan 2da sección	Hombre	36	Sí	Quincenalmente	Pocas veces al año	Semanalmente	Mensualmente	Semanalmente		Mucho	Moderadamente abundantes	En mayo	Todos estos últimos 5 años	para venta;	Solo es parte de los ingresos familiares	Sí	Pocas veces al año	Quincenalmente	Pocas veces al año	Mensualmente	Semanalmente		Moderadamente	lo aprovechamos menos y si nos afectó	Abundantes y faciles de encontrar	Igual	Disminuyeron las ventas	Mas tiempo que antes	Siempre	Cubrebocas;	Si	3	No	Se vino a bajo el precio de algunos productos
247	2021-08-23 11:20:32	2021-08-23 11:25:41	anonymous		Si	Cunduacán	Cunduacán	Mujer	55	Sí	Pocas veces al año	Mensualmente	Mensualmente	Mensualmente	Mensualmente	Pocas veces al año	Mucho	Moderadamente abundantes	Marzo, Julio y Agosto.	4	para comer en casa;	Solo es para consumo familiar	Sí	Pocas veces al año	Mensualmente	Mensualmente	Pocas veces al año	Mensualmente	Pocas veces al año	Mucho	lo aprovechamos mas y aumentaron los ingresos familiares	Moderadamente abundantes	Igual	No vendo	Mas tiempo que antes	Siempre	Sana distancia;Cubrebocas;Gel;	No	Ninguno	No	Consideró que hubieron afectaciones impactantes ya que por un momento se detuvo la economía y volver a restablecerla llevo un poco de tiempo.
248	2021-08-23 11:28:40	2021-08-23 11:32:25	anonymous		Si	Centro	Villa Playas del Rosario	Mujer	41	Sí	Semanalmente	Quincenalmente	Semanalmente	Semanalmente	Mensualmente		Moderadamente	Abundantes y faciles de encontrar	Mayo, junio	Todos los años	para comer en casa;Otro uso familiar;	Solo es para consumo familiar	Sí	Semanalmente	Mensualmente	Mensualmente	Semanalmente	Semanalmente		Mucho	lo aprovechamos igual y no nos afectó	Moderadamente abundantes	Igual	No vendo	Mas tiempo que antes	Siempre	Sana distancia;Cubrebocas;Gel;	No	4	No
249	2021-08-23 12:02:30	2021-08-23 12:05:14	anonymous		No	Jalpa de Méndez	Santa Ana	Hombre	19 años	No	Pocas veces al año	Pocas veces al año	Pocas veces al año	Pocas veces al año	Pocas veces al año	Pocas veces al año	Poco	Moderadamente abundantes	Enero	Ninguno	para comer en casa;	Solo es para consumo familiar	No	Pocas veces al año	Pocas veces al año	Pocas veces al año	Pocas veces al año	Pocas veces al año	Pocas veces al año	Poco	lo aprovechamos menos y si nos afectó	Moderadamente abundantes	Igual	No vendo	Mas tiempo que antes	Siempre	Sana distancia;Cubrebocas;Gel;	Si	Ningúno	No
250	2021-08-23 13:01:08	2021-08-23 13:13:38	anonymous		Si	centro	villahermosa	Hombre	49	Sí	Pocas veces al año	Pocas veces al año	Pocas veces al año	Pocas veces al año	Pocas veces al año	Pocas veces al año	Moderadamente	Moderadamente abundantes	todo el año	siempre	para venta;para comer en casa;Otro uso familiar;	Solo es parte de los ingresos familiares	Sí	Pocas veces al año	Pocas veces al año	Pocas veces al año	Pocas veces al año	Pocas veces al año	Pocas veces al año	Poco	lo aprovechamos menos y si nos afectó	Moderadamente abundantes	menos abundante que ANTES de Marzo 2020	Disminuyeron las ventas	Mas tiempo que antes	Siempre	Sana distancia;Cubrebocas;Gel;	No	2	No	ninguno
251	2021-08-23 13:16:17	2021-08-23 13:20:29	anonymous		Si	Sunuapa	santa cruz 1ra	Hombre	21	Sí	Pocas veces al año	Quincenalmente	Pocas veces al año	Mensualmente	Semanalmente		Moderadamente	Abundantes y faciles de encontrar	en casi todos los meses del anño	4	para comer en casa;	Solo es para consumo familiar	Sí	Semanalmente	Quincenalmente	Quincenalmente	Mensualmente	Semanalmente		Mucho	lo aprovechamos igual y no nos afectó	Moderadamente abundantes	menos abundante que ANTES de Marzo 2020	Disminuyeron las ventas	Mas tiempo que antes	Siempre	Sana distancia;Cubrebocas;	No	0	No
252	2021-08-23 13:26:36	2021-08-23 13:31:34	anonymous		Si	Emiliano zapata	villa chable	Mujer	40	Sí	Mensualmente	Mensualmente	Pocas veces al año	Pocas veces al año	Mensualmente		Moderadamente	Moderadamente abundantes	mayo	5	para comer en casa;	Solo es para consumo familiar	Sí	Mensualmente	Mensualmente	Pocas veces al año	Pocas veces al año	Mensualmente		Moderadamente	lo aprovechamos igual y no nos afectó	Moderadamente abundantes	Igual	No vendo	Mas tiempo que antes	Siempre	Sana distancia;Cubrebocas;Gel;	No	5	No	al contrario al no salir de casa la fauna y flora de mi comunidad mejoro muchisimo
253	2021-08-23 13:22:10	2021-08-23 13:43:47	anonymous		Si	Jonuta	Sacrificio	Hombre	21	Sí	Pocas veces al año	Semanalmente	Pocas veces al año	Mensualmente	Quincenalmente		Moderadamente	Abundantes y faciles de encontrar		5 años	para comer en casa;para venta;	Solo es parte de los ingresos familiares	Sí	Pocas veces al año	Quincenalmente	Semanalmente	Mensualmente	Quincenalmente		Moderadamente	lo aprovechamos menos y si nos afectó	Escazos y difíciles de encontrar	menos abundante que ANTES de Marzo 2020	Disminuyeron las ventas	Mas tiempo que antes	Nunca	Cubrebocas;	No	1	No
254	2021-08-23 13:46:19	2021-08-23 13:49:23	anonymous		Si	Balancán	Vicente Guerrero	Hombre	21	Sí	Semanalmente	Semanalmente	Pocas veces al año	Semanalmente	Semanalmente	Semanalmente	Mucho	Abundantes y faciles de encontrar	Prácticamente en todos los meses.	Los 5	para comer en casa;Otro uso familiar;	Solo es para consumo familiar	Sí	Mensualmente	Semanalmente	Pocas veces al año	Semanalmente	Semanalmente	Quincenalmente	Moderadamente	lo aprovechamos menos y si nos afectó	Moderadamente abundantes	menos abundante que ANTES de Marzo 2020	No vendo	Mas tiempo que antes	A veces	Sana distancia;Cubrebocas;Gel;	No	4	Si
255	2021-08-23 13:35:18	2021-08-23 14:34:59	anonymous		Si	Huimanguillo	ranchería rio seco y montaña 1ra sección	Hombre	30	Sí	Semanalmente	Semanalmente		Semanalmente	Semanalmente		Mucho	Abundantes y faciles de encontrar	cada mes	Siempre	para comer en casa;	Es el principal sostén económico	Sí	Semanalmente	Semanalmente		Semanalmente	Semanalmente		Mucho	lo aprovechamos mas y aumentaron los ingresos familiares	Abundantes y faciles de encontrar	menos abundante que ANTES de Marzo 2020	Se incrementaron las ventas	Mas tiempo que antes	Siempre	Sana distancia;	Si	0	No	Ninguno
256	2021-08-23 14:34:33	2021-08-23 14:37:48	anonymous		Si	Centla	Col. El morral	Hombre	19	No	Semanalmente	Semanalmente	Mensualmente	Semanalmente	Semanalmente	Mensualmente	Moderadamente	Moderadamente abundantes	Abril, mayo y junio	3	para comer en casa;	Solo es para consumo familiar	Sí		Semanalmente	Mensualmente	Semanalmente	Semanalmente	Mensualmente	Moderadamente	lo aprovechamos igual y no nos afectó	Moderadamente abundantes	mas abundante que ANTES de Marzo 2020	Se mantuvieron igual	Mas tiempo que antes	A veces	Cubrebocas;	No	2	No	La contaminación
257	2021-08-23 14:11:04	2021-08-23 14:38:23	anonymous		Si	Las Choapas	Coronel Adalberto Tejeda	Mujer	21 años	Sí	Quincenalmente	Quincenalmente	Pocas veces al año	Quincenalmente	Semanalmente	Semanalmente	Moderadamente	Moderadamente abundantes	Todos los meses, ya que contamos con varias plantas de frutos y medicinales	Los 5 años	para comer en casa;	Solo es para consumo familiar	Sí	Semanalmente	Semanalmente	Pocas veces al año	Semanalmente	Semanalmente	Semanalmente	Mucho	lo aprovechamos igual y no nos afectó	Moderadamente abundantes	Igual	No vendo	Mas tiempo que antes	Siempre	Sana distancia;Cubrebocas;Gel;	No	0, ninguno	No	Creo que ninguno, al contrario, es cuando más se cuida los recursos que tenemos a nuestro alcance
258	2021-08-23 15:03:48	2021-08-23 15:08:24	anonymous		Si	Nacajuca	Saloya 1ra	Mujer	20	Sí				Pocas veces al año	Pocas veces al año		Moderadamente	Moderadamente abundantes	Mayo , agosto	10	para comer en casa;Otro uso familiar;	Solo es para consumo familiar	Sí	Pocas veces al año	Mensualmente	Pocas veces al año	Mensualmente	Pocas veces al año		Moderadamente	lo aprovechamos mas y aumentaron los ingresos familiares	Moderadamente abundantes	Igual	Se mantuvieron igual	Mas tiempo que antes	Siempre	Sana distancia;Cubrebocas;Gel;	No	4	No
259	2021-08-23 15:49:00	2021-08-23 15:52:24	anonymous		Si	PARAISO	AQUILES SERDÁN	Hombre	60 AÑOS	Sí			Quincenalmente			Mensualmente	Moderadamente	Moderadamente abundantes	LA VERDAD NO SE	NO SÉ	para comer en casa;Otro uso familiar;	Solo es para consumo familiar	Sí					Pocas veces al año	Mensualmente	Poco	lo aprovechamos menos y si nos afectó	Escazos y difíciles de encontrar	Igual	Disminuyeron las ventas	No vendo	Nunca	Cubrebocas;Gel;Sana distancia;	No	3	No	PUES EN LA FORMA DE TRABJAR Y LA CANTIDAD DE PERSONAS
260	2021-08-23 15:49:45	2021-08-23 15:56:04	anonymous		Si	Centro	Tamulte de las Sabanas	Hombre	25	Sí	Pocas veces al año	Semanalmente	Pocas veces al año	Semanalmente	Semanalmente	Pocas veces al año	Moderadamente	Abundantes y faciles de encontrar	desde que empezo la pandemia	2	para comer en casa;para venta;Otro uso familiar;	Solo es parte de los ingresos familiares	Sí	Pocas veces al año	Semanalmente	Pocas veces al año	Semanalmente	Semanalmente	Pocas veces al año	Mucho	lo aprovechamos igual y no nos afectó	Abundantes y faciles de encontrar	Igual	Se mantuvieron igual	Mas tiempo que antes	Siempre	Cubrebocas;	Si	Todos	Si	ninguno
261	2021-08-23 16:25:16	2021-08-23 16:29:52	anonymous		Si	CENTRO	RANCHERIA LAGARTERA 1RA. SECCIÓN KM.10 COL CONSTITUCIÓN	Hombre	23	Sí	Pocas veces al año	Mensualmente	Pocas veces al año	Semanalmente	Semanalmente		Moderadamente	Escazos y difíciles de encontrar	FEBRERO	10	para comer en casa;	Solo es para consumo familiar	Sí	Pocas veces al año	Mensualmente	Pocas veces al año	Semanalmente	Semanalmente		Mucho	lo aprovechamos igual y no nos afectó	Escazos y difíciles de encontrar	menos abundante que ANTES de Marzo 2020	No vendo	No vendo	A veces	Cubrebocas;Gel;Sana distancia;	No	1	No
262	2021-08-23 18:25:44	2021-08-23 18:32:34	anonymous		No	Centro		Mujer	18		Pocas veces al año	Pocas veces al año	Pocas veces al año	Pocas veces al año	Semanalmente		Moderadamente	Abundantes y faciles de encontrar	Mayormente se aprovecha	Todos los años	para comer en casa;	Solo es para consumo familiar	Sí	Pocas veces al año	Pocas veces al año	Pocas veces al año	Pocas veces al año	Quincenalmente		Moderadamente	lo aprovechamos igual y no nos afectó	Moderadamente abundantes	Igual	No vendo	Mas tiempo que antes	Siempre	Sana distancia;Cubrebocas;Gel;	No	Ninguno	No
263	2021-08-23 18:32:34	2021-08-23 18:42:53	anonymous		No	Centro	Zapotal	Hombre	20	Sí			Semanalmente				Mucho	Moderadamente abundantes	Se logró en 9 meses	4 años	para comer en casa;para venta;	Solo es para consumo familiar	Sí	Mensualmente		Quincenalmente		Semanalmente		Mucho	lo aprovechamos menos y si nos afectó	Escazos y difíciles de encontrar	menos abundante que ANTES de Marzo 2020	Disminuyeron las ventas	No vendo	Siempre	Sana distancia;Cubrebocas;Gel;	No	0	No	Soy productor de tilapia común y roja, de huevo y venta de gallina y Córdonis y estamos acabando con los productos de nuestra granja rural sustentable el Chinchorro decido a qué no hay ingresos para el pan de cada día
264	2021-08-23 18:45:01	2021-08-23 18:51:25	anonymous		Si	Nacajuca	R/a El guasimo	Mujer	20	Sí	Semanalmente	Semanalmente	Quincenalmente	Quincenalmente	Semanalmente		Moderadamente	Abundantes y faciles de encontrar	Frecuentemente todos los meses	Casi siempre	para comer en casa;	Es el principal sostén económico	Sí	Quincenalmente	Semanalmente	Semanalmente	Quincenalmente	Semanalmente		Moderadamente	lo aprovechamos igual y no nos afectó	Escazos y difíciles de encontrar	menos abundante que ANTES de Marzo 2020	Disminuyeron las ventas	Mas tiempo que antes	Siempre	Cubrebocas;Gel;Sana distancia;	No	3	No	Ninguna
265	2021-08-23 18:49:50	2021-08-23 18:55:31	anonymous		Si	centro	Villa tamulte de las Sabanas	Hombre	20	Sí	Semanalmente	Semanalmente					Mucho	Abundantes y faciles de encontrar	marzo	casi todo los años consecutivos	para comer en casa;	Es el principal sostén económico	No		Pocas veces al año					Poco	lo aprovechamos menos y si nos afectó	Escazos y difíciles de encontrar	menos abundante que ANTES de Marzo 2020	No vendo	Mas tiempo que antes	Siempre	Sana distancia;Cubrebocas;Gel;	Si	4	No	seria mejor una encuesta a nivel comunidad
266	2021-08-23 19:50:17	2021-08-23 19:54:23	anonymous		Si	Centla	Ranchería Leandro Rovirosa Wade 1ra. Sección	Hombre	20	Sí	Semanalmente	Semanalmente	Pocas veces al año	Mensualmente	Quincenalmente	Semanalmente	Mucho	Abundantes y faciles de encontrar	Junio, Julio, Agosto, Septiembre, Octubre	5	para comer en casa;Otro uso familiar;	Solo es para consumo familiar	Sí	Semanalmente	Semanalmente	Pocas veces al año	Mensualmente	Quincenalmente	Semanalmente	Mucho	lo aprovechamos igual y no nos afectó	Moderadamente abundantes	menos abundante que ANTES de Marzo 2020	Disminuyeron las ventas	Mas tiempo que antes	Siempre	Sana distancia;Cubrebocas;Gel;	No	0	No
267	2021-08-23 19:55:54	2021-08-23 20:04:59	anonymous		Si	Centro	Acachapan 1ra	Mujer	41	No	Pocas veces al año	Semanalmente	Pocas veces al año	Pocas veces al año	Mensualmente		Moderadamente	Abundantes y faciles de encontrar	Todo el año	5 años	para comer en casa;	Solo es para consumo familiar	Sí	Pocas veces al año		Pocas veces al año	Pocas veces al año	Mensualmente		Moderadamente	lo aprovechamos igual y no nos afectó	Moderadamente abundantes	Igual	Disminuyeron las ventas	Mas tiempo que antes	Siempre	Sana distancia;Cubrebocas;Gel;	No	Ninguno	No
268	2021-08-23 20:33:10	2021-08-23 20:36:51	anonymous		Si	Comalcalco	Jesus Caranza	Hombre	59	Sí	Pocas veces al año	Semanalmente			Pocas veces al año		Mucho	Abundantes y faciles de encontrar			para comer en casa;	Solo es para consumo familiar	Sí		Semanalmente					Mucho	lo aprovechamos igual y no nos afectó	Escazos y difíciles de encontrar	Igual	No vendo	No vendo	Siempre	Sana distancia;Cubrebocas;Gel;	No		No
269	2021-08-23 20:57:03	2021-08-23 21:02:50	anonymous		Si	centla	villa Ignacio Allende		22	Sí	Mensualmente	Semanalmente	Pocas veces al año	Semanalmente	Quincenalmente	Quincenalmente	Moderadamente	Moderadamente abundantes	marzo - septiembre	3	para comer en casa;	Solo es para consumo familiar	Sí	Mensualmente	Semanalmente	Pocas veces al año	Semanalmente	Quincenalmente	Quincenalmente	Moderadamente	lo aprovechamos menos y si nos afectó	Escazos y difíciles de encontrar	Igual	No vendo	Mas tiempo que antes	Siempre	Sana distancia;Cubrebocas;Gel;	Si	4	No	no tengo ningún comentario
270	2021-08-23 23:00:33	2021-08-23 23:04:46	anonymous		Si	Tabasco	Villahermosa	Mujer	20 años	Sí	Semanalmente	Quincenalmente	Mensualmente	Semanalmente	Semanalmente	Pocas veces al año	Poco	Moderadamente abundantes	2 meses	2 años	para comer en casa;para venta;	Solo es parte de los ingresos familiares	Sí	Quincenalmente	Mensualmente	Semanalmente	Mensualmente	Mensualmente	Semanalmente	Moderadamente	lo aprovechamos mas y aumentaron los ingresos familiares	Moderadamente abundantes	mas abundante que ANTES de Marzo 2020	Se mantuvieron igual	Mas tiempo que antes	A veces	Cubrebocas;Gel;	Si	Ninguno	No	Conocer mas cosas
271	2021-08-24 00:58:37	2021-08-24 01:04:37	anonymous		Si	JONUTA	PINO SUÁREZ	Mujer	58	Sí	Pocas veces al año	Mensualmente		Pocas veces al año	Semanalmente		Mucho	Abundantes y faciles de encontrar	ENERO	5	para comer en casa;	Es el principal sostén económico	Sí		Mensualmente			Quincenalmente		Poco	lo aprovechamos menos y si nos afectó	Escazos y difíciles de encontrar	menos abundante que ANTES de Marzo 2020	No vendo	Mas tiempo que antes	Siempre	Cubrebocas;Sana distancia;Gel;	No	0	No	Ninguno
272	2021-08-24 08:46:31	2021-08-24 08:49:58	anonymous		Si	Paraíso	Centro	Hombre	20	Sí	Pocas veces al año	Mensualmente	Pocas veces al año	Semanalmente	Semanalmente	Semanalmente	Mucho	Abundantes y faciles de encontrar	A principios y mediados de año	Los últimos 5 años	para comer en casa;para venta;Otro uso familiar;	Solo es parte de los ingresos familiares	Sí	Pocas veces al año	Mensualmente	Mensualmente	Mensualmente	Mensualmente	Mensualmente	Mucho	lo aprovechamos mas y aumentaron los ingresos familiares	Moderadamente abundantes	menos abundante que ANTES de Marzo 2020	Disminuyeron las ventas	Mas tiempo que antes	Siempre	Gel;Cubrebocas;Sana distancia;	Si	3	No	Pues en las ventas disminuyeron un poco ya que todo permanecían en casa
273	2021-08-24 09:01:12	2021-08-24 09:06:17	anonymous		Si	Nacajuca	Fracc.bosque de saloya	Hombre	68	Sí		Semanalmente			Semanalmente		Mucho	Moderadamente abundantes	Por temporadas y algunos todo el.año	Siempre	para comer en casa;para venta;	Para el sostén de mi abuelo	Sí		Semanalmente		Mensualmente	Semanalmente		Poco	lo aprovechamos menos y si nos afectó	Moderadamente abundantes	Igual	Se mantuvieron igual	Mas tiempo que antes	Siempre	Sana distancia;Cubrebocas;Gel;	No	4	No
274	2021-08-24 09:33:52	2021-08-24 09:38:04	anonymous		No	Cárdenas	Urbana	Mujer	20	No	Pocas veces al año	Pocas veces al año	Pocas veces al año	Mensualmente	Quincenalmente	Pocas veces al año	Moderadamente	Abundantes y faciles de encontrar	Marzo	10	para comer en casa;	Solo es para consumo familiar	Sí	Quincenalmente	Mensualmente	Pocas veces al año	Quincenalmente	Quincenalmente	Pocas veces al año	Moderadamente	lo aprovechamos mas y aumentaron los ingresos familiares	Escazos y difíciles de encontrar	Igual	Se mantuvieron igual	Mas tiempo que antes	Siempre	Sana distancia;Cubrebocas;Gel;	No	4	No
275	2021-08-24 09:32:26	2021-08-24 09:38:34	anonymous		Si	Centla	Vicente Guerrero	Hombre	87	Sí	Pocas veces al año	Quincenalmente	Pocas veces al año	Semanalmente	Quincenalmente	Quincenalmente	Mucho	Abundantes y faciles de encontrar	Marzo abril	5 años	Otro uso familiar;	Es el principal sostén económico	Sí	Semanalmente	Semanalmente	Pocas veces al año	Quincenalmente	Mensualmente	Mensualmente	Mucho	lo aprovechamos igual y no nos afectó	Escazos y difíciles de encontrar	menos abundante que ANTES de Marzo 2020	Disminuyeron las ventas	Mas tiempo que antes	Siempre	Cubrebocas;Gel;Sana distancia;	Si	5	Si	No se vendió la cosecha
276	2021-08-24 10:01:09	2021-08-24 10:08:30	anonymous		Si	Centro y Cardenas		Mujer	73	Sí	Quincenalmente	Pocas veces al año	Mensualmente	Mensualmente	Mensualmente	Pocas veces al año	Moderadamente	Moderadamente abundantes	marzo-agosto	aproximadamente 10 años	para comer en casa;Otro uso familiar;	Solo es para consumo familiar	Sí	Quincenalmente	Pocas veces al año	Pocas veces al año	Mensualmente	Pocas veces al año	Pocas veces al año	Moderadamente	lo aprovechamos menos y si nos afectó	Moderadamente abundantes	Igual	No vendo	Mas tiempo que antes	Siempre	Sana distancia;Cubrebocas;Gel;	No	ninguno	No	al no poder salir mucho de casa por la situación en la que se vive hoy en dia, se descuida el mantenimiento como la riega de las cosechas y eso afecta al producto
277	2021-08-24 10:06:00	2021-08-24 10:09:42	anonymous		Si	Cárdenas	Santa Rosa	Hombre	23 años	Sí	Pocas veces al año	Pocas veces al año	Pocas veces al año	Mensualmente	Pocas veces al año		Moderadamente	Moderadamente abundantes	Marzo - abril	5	para comer en casa;	Solo es para consumo familiar	Sí	Pocas veces al año	Pocas veces al año		Pocas veces al año	Pocas veces al año			lo aprovechamos igual y no nos afectó	Escazos y difíciles de encontrar	Igual	No vendo	Mas tiempo que antes	A veces	Cubrebocas;Gel;	No	3	Si
278	2021-08-24 11:34:41	2021-08-24 11:38:38	anonymous		No			Mujer	21	No	Mensualmente						Mucho	Moderadamente abundantes	Abril	5	Otro uso familiar;		Sí	Pocas veces al año						Moderadamente	lo aprovechamos igual y no nos afectó	Escazos y difíciles de encontrar	Igual	No vendo	Mas tiempo que antes	Siempre	Gel;	Si	Ninguno	No	Ninguna
279	2021-08-24 14:14:34	2021-08-24 14:19:46	anonymous		No	centro	tabasco	Mujer	19	No	Pocas veces al año	Pocas veces al año	Pocas veces al año	Pocas veces al año	Quincenalmente	Pocas veces al año	Moderadamente	Abundantes y faciles de encontrar	no sé	lo normal	para comer en casa;	Solo es para consumo familiar	Sí	Pocas veces al año	Pocas veces al año	Pocas veces al año	Pocas veces al año	Quincenalmente	Pocas veces al año	Moderadamente	lo aprovechamos igual y no nos afectó	Abundantes y faciles de encontrar	Igual	Se incrementaron las ventas	Mas tiempo que antes	Siempre	Sana distancia;Cubrebocas;Gel;	Si	1	No
280	2021-08-24 16:10:43	2021-08-24 16:15:42	anonymous		Si	Nacajuca	Bosque de Saloya	Mujer	23	Sí	Semanalmente	Semanalmente	Pocas veces al año	Semanalmente	Semanalmente		Mucho	Abundantes y faciles de encontrar	12	2	para comer en casa;	Solo es para consumo familiar	No	Semanalmente	Semanalmente	Pocas veces al año	Semanalmente	Semanalmente		Mucho	lo aprovechamos menos y si nos afectó	Escazos y difíciles de encontrar	menos abundante que ANTES de Marzo 2020	No vendo	Mas tiempo que antes	Siempre	Sana distancia;Cubrebocas;Gel;	Si	2	No
281	2021-08-24 16:31:31	2021-08-24 16:47:06	anonymous		Si	Centla	Villa Vicente Guerrero	Hombre	22	Sí	Mensualmente	Semanalmente	Pocas veces al año	Mensualmente	Quincenalmente	Pocas veces al año	Mucho	Abundantes y faciles de encontrar	Durante la pandemia todos los meses	Unos 2 años	para comer en casa;	Solo es para consumo familiar	Sí	Mensualmente	Semanalmente	Pocas veces al año	Mensualmente	Quincenalmente	Pocas veces al año	Mucho	lo aprovechamos mas y aumentaron los ingresos familiares	Escazos y difíciles de encontrar	menos abundante que ANTES de Marzo 2020	No vendo	Mas tiempo que antes	Siempre	Cubrebocas;Gel;Sana distancia;	No	Ninguno	No	Por ahora ninguno
282	2021-08-24 17:00:22	2021-08-24 17:05:40	anonymous		Si	CENTRO	Ranchería Barrancas y Amate 2da. Secc.	Hombre	23	Sí	Semanalmente	Mensualmente	Pocas veces al año	Quincenalmente	Quincenalmente	Quincenalmente	Mucho	Escazos y difíciles de encontrar	enero-diciembre	5	para comer en casa;	Solo es para consumo familiar	Sí	Semanalmente	Quincenalmente	Pocas veces al año		Quincenalmente	Quincenalmente	Poco	lo aprovechamos igual y no nos afectó	Escazos y difíciles de encontrar	Igual	Se mantuvieron igual	Menos tiempo	A veces	Sana distancia;Cubrebocas;Gel;	No	ninguno hasta ahora	No	Falta de empleo
283	2021-08-24 17:30:28	2021-08-24 17:33:08	anonymous		No	Jalpa de Méndez	Nicolás bravo	Mujer	21	No	Pocas veces al año					Pocas veces al año	Moderadamente	Moderadamente abundantes	Junio-agosto	No se	para comer en casa;Otro uso familiar;	Solo es parte de los ingresos familiares	No	Pocas veces al año					Pocas veces al año	Moderadamente	lo aprovechamos mas y aumentaron los ingresos familiares	Moderadamente abundantes	mas abundante que ANTES de Marzo 2020	Se incrementaron las ventas	Mas tiempo que antes	Siempre	Sana distancia;Cubrebocas;Gel;	No	Ninguno	No	Ninguno
284	2021-08-24 17:41:22	2021-08-24 17:52:19	anonymous		Si	TEAPA	VILLA JUAN ALDAMA	Mujer	40	Sí	Mensualmente	Quincenalmente	Pocas veces al año	Semanalmente	Semanalmente	Semanalmente	Moderadamente	Moderadamente abundantes	EN TODOS LOS MESES (TODO EL AÑO)	3	para comer en casa;	Solo es para consumo familiar	Sí	Semanalmente	Semanalmente	Pocas veces al año	Semanalmente	Semanalmente		Mucho	lo aprovechamos igual y no nos afectó	Moderadamente abundantes	Igual	Se mantuvieron igual	No vendo	Siempre	Sana distancia;Cubrebocas;Gel;	Si	6	No
285	2021-08-24 18:14:11	2021-08-24 18:22:11	anonymous		Si	Tacotalpa	Guayal	Mujer	21	Sí	Pocas veces al año	Quincenalmente	Pocas veces al año	Pocas veces al año	Quincenalmente	Pocas veces al año	Moderadamente	Moderadamente abundantes	Octubre y Diciembre	4 años	para comer en casa;	Solo es para consumo familiar	Sí	Semanalmente	Quincenalmente	Pocas veces al año	Pocas veces al año	Mensualmente	Pocas veces al año	Poco	lo aprovechamos igual y no nos afectó	Escazos y difíciles de encontrar	menos abundante que ANTES de Marzo 2020	No vendo	Mas tiempo que antes	Siempre	Sana distancia;Cubrebocas;Gel;	No	0	No	Ninguno
286	2021-08-24 18:30:09	2021-08-24 18:34:46	anonymous		Si	Centro	Medellín y Pigua 3ra sección	Mujer	85	Sí	Semanalmente	Quincenalmente	Pocas veces al año	Semanalmente	Quincenalmente		Mucho	Moderadamente abundantes	Marzo-Junio	Hace más de 10 años atrás	para comer en casa;para venta;Otro uso familiar;	Solo es para consumo familiar	No	Semanalmente	Quincenalmente	Pocas veces al año	Semanalmente	Quincenalmente		Mucho	lo aprovechamos igual y no nos afectó	Moderadamente abundantes	Igual	No vendo	No vendo	Siempre	Sana distancia;Cubrebocas;Gel;	No	0	Si
287	2021-08-24 18:42:15	2021-08-24 18:47:53	anonymous		Si	Jalpa de Méndez	Sebastián Lerdo de Tejada	Hombre	20	Sí	Pocas veces al año	Pocas veces al año	Pocas veces al año	Mensualmente	Quincenalmente	Pocas veces al año	Moderadamente	Abundantes y faciles de encontrar	Depende de la etapa del año en que nos encontramos algunos recursos pueden abundar más que otros	Una ves, soy alguien que goza de buena salud	para comer en casa;	Solo es para consumo familiar	Sí	Pocas veces al año	Pocas veces al año	Pocas veces al año	Pocas veces al año	Quincenalmente	Pocas veces al año	Poco	lo aprovechamos igual y no nos afectó	Moderadamente abundantes	Igual	Se incrementaron las ventas	Mas tiempo que antes	A veces	Cubrebocas;Sana distancia;Gel;	No	1	No	Nada
288	2021-08-24 18:50:59	2021-08-24 18:56:15	anonymous		Si	Macuspana	Villa tepetitan	Mujer	50	Sí	Pocas veces al año	Semanalmente	Mensualmente	Mensualmente	Semanalmente	Semanalmente	Moderadamente	Abundantes y faciles de encontrar	Casi todos los meses	2	para comer en casa;Otro uso familiar;	Solo es para consumo familiar	Sí	Pocas veces al año	Semanalmente	Mensualmente	Mensualmente	Semanalmente	Semanalmente	Mucho	lo aprovechamos igual y no nos afectó	Moderadamente abundantes	menos abundante que ANTES de Marzo 2020	No vendo	No vendo	Siempre	Cubrebocas;Sana distancia;Gel;	Si	2	No	Sin comentarios.
289	2021-08-24 19:11:09	2021-08-24 19:16:56	anonymous		Si	Centro	Anacleto caníbal 3	Mujer	27	Sí							Mucho	Abundantes y faciles de encontrar	Marzo abril	4	para comer en casa;		Sí	Quincenalmente					Quincenalmente	Moderadamente	lo aprovechamos menos y si nos afectó	Abundantes y faciles de encontrar	Igual	Disminuyeron las ventas	Mas tiempo que antes	Siempre	Sana distancia;Cubrebocas;Gel;	Si	2	No	Ventas bajas
290	2021-08-24 20:39:04	2021-08-24 20:43:52	anonymous		Si	Macuspana	R/A Vernet 1ra	Mujer	23	Sí	Mensualmente	Semanalmente	Pocas veces al año	Quincenalmente	Semanalmente		Moderadamente	Abundantes y faciles de encontrar	Agosto septiembre	5	para comer en casa;Otro uso familiar;	Solo es para consumo familiar	Sí	Quincenalmente	Semanalmente	Pocas veces al año	Mensualmente	Quincenalmente		Moderadamente	lo aprovechamos igual y no nos afectó	Moderadamente abundantes	Igual	No vendo	No vendo	Siempre	Gel;Cubrebocas;	No	4	Si
291	2021-08-24 20:55:13	2021-08-24 20:59:50	anonymous		No	Tenosique	Tabasco	Mujer	19	No						Semanalmente	Moderadamente	Abundantes y faciles de encontrar	Julio	5	para comer en casa;	Solo es para consumo familiar	Sí	Pocas veces al año					Semanalmente	Mucho	lo aprovechamos menos y si nos afectó	Moderadamente abundantes	menos abundante que ANTES de Marzo 2020	No vendo	Mas tiempo que antes	Siempre	Cubrebocas;Gel;Sana distancia;	No	0	No	Disminución de las ventas de los vendedores
292	2021-08-24 21:46:23	2021-08-24 21:51:22	anonymous		No	TILA	YOCPOQUITIOC	Hombre	27	Sí		Semanalmente		Mensualmente			Moderadamente	Abundantes y faciles de encontrar	TODOS LOS MESES DEL AÑO	5	para comer en casa;	Solo es para consumo familiar	Sí		Semanalmente		Mensualmente	Semanalmente		Mucho	lo aprovechamos menos y si nos afectó	Escazos y difíciles de encontrar	menos abundante que ANTES de Marzo 2020	Disminuyeron las ventas	Mas tiempo que antes	Siempre	Sana distancia;Cubrebocas;Gel;	No	0	No	NINGUNA
293	2021-08-25 01:20:46	2021-08-25 01:24:15	anonymous		No	Centro		Mujer	21	No	Pocas veces al año	Pocas veces al año	Pocas veces al año	Pocas veces al año	Pocas veces al año		Poco	Abundantes y faciles de encontrar					No							Poco	lo aprovechamos menos y si nos afectó	Moderadamente abundantes	Igual	No vendo	Mas tiempo que antes	Siempre	Sana distancia;Cubrebocas;Gel;	No	0	No
294	2021-08-25 02:05:26	2021-08-25 02:11:02	anonymous		Si	huimanguillo	Villa Estación Chontalpa	Mujer	22	Sí	Pocas veces al año	Mensualmente	Pocas veces al año	Pocas veces al año	Semanalmente	Pocas veces al año	Moderadamente	Abundantes y faciles de encontrar	todos los meses	pues los 5 años	para comer en casa;	Solo es para consumo familiar	Sí	Pocas veces al año	Quincenalmente	Pocas veces al año	Mensualmente	Semanalmente	Pocas veces al año	Mucho	lo aprovechamos igual y no nos afectó	Abundantes y faciles de encontrar	Igual	Disminuyeron las ventas	Mas tiempo que antes	Siempre	Cubrebocas;Gel;Sana distancia;	No	2	No
295	2021-08-25 08:29:03	2021-08-25 08:32:51	anonymous		Si	Centro	Macultepec	Mujer		No	Pocas veces al año	Pocas veces al año	Pocas veces al año	Pocas veces al año	Mensualmente		Moderadamente	Abundantes y faciles de encontrar	No	Mucho	para comer en casa;	Solo es para consumo familiar	No	Pocas veces al año	Pocas veces al año	Pocas veces al año	Mensualmente	Mensualmente		Moderadamente	lo aprovechamos mas y aumentaron los ingresos familiares	Moderadamente abundantes	Igual	No vendo	Menos tiempo	Siempre	Cubrebocas;Sana distancia;	No	Ninguno	No
296	2021-08-25 08:34:13	2021-08-25 08:45:20	anonymous		Si	Tapijulapa		Hombre	20	No	Pocas veces al año	Quincenalmente	Pocas veces al año	Semanalmente	Mensualmente	Pocas veces al año	Moderadamente	Abundantes y faciles de encontrar	Todos los meses	Todos los años	para comer en casa;	Solo es para consumo familiar	Sí	Semanalmente	Quincenalmente	Pocas veces al año	Mensualmente	Mensualmente	Pocas veces al año	Moderadamente	lo aprovechamos mas y aumentaron los ingresos familiares	Moderadamente abundantes	Igual	Se mantuvieron igual	Mas tiempo que antes	Siempre	Cubrebocas;Sana distancia;Gel;	No	Los 5 que vivimos aqui	No	Que aveces es difícil tener días buenos (recursos ) y más si sigue el rebrote del covid .
297	2021-08-25 10:47:10	2021-08-25 10:51:11	anonymous		Si	Nacajuca	Corriente	Hombre	19	Sí					Quincenalmente		Moderadamente	Moderadamente abundantes	Julio - agostó	2	para comer en casa;	Solo es parte de los ingresos familiares	Sí					Quincenalmente		Moderadamente	lo aprovechamos igual y no nos afectó	Moderadamente abundantes	Igual	Se mantuvieron igual	Mas tiempo que antes	Siempre	Cubrebocas;	No	1	No	Ningún
298	2021-08-25 11:22:27	2021-08-25 11:30:17	anonymous		Si	Jalapa	?	Mujer	40	Sí	Quincenalmente	Mensualmente	Pocas veces al año	Quincenalmente	Quincenalmente	Mensualmente	Moderadamente	Abundantes y faciles de encontrar	Todo el tiempo	Todo ese tiempo, viven de su aprovechamiento.	Otro uso familiar;para venta;	Solo es parte de los ingresos familiares	Sí	Quincenalmente	Mensualmente	Pocas veces al año	Quincenalmente	Quincenalmente		Moderadamente	lo aprovechamos menos y si nos afectó	Moderadamente abundantes	Igual	Disminuyeron las ventas	Mas tiempo que antes	Siempre	Cubrebocas;Gel;Sana distancia;	Si	Ninguno	No	Por parte ante la situación del estado en el que vivimos en al actualidad la pandemia nos ha obligado a adoptar otra modalidad como lo es ahora nuestra nueva normalidad.
299	2021-08-25 11:30:23	2021-08-25 11:33:51	anonymous		Si	Macuspana	POBLADO Aquiles Serdan	Hombre	21	Sí	Semanalmente	Pocas veces al año	Pocas veces al año	Semanalmente	Semanalmente	Semanalmente	Moderadamente	Abundantes y faciles de encontrar	Todo el año	5	para comer en casa;Otro uso familiar;	Solo es para consumo familiar	Sí	Semanalmente			Semanalmente	Semanalmente		Moderadamente	lo aprovechamos menos y si nos afectó	Moderadamente abundantes	Igual	Disminuyeron las ventas	Mas tiempo que antes	Siempre	Sana distancia;Cubrebocas;Gel;	No	0	No
300	2021-08-25 11:56:38	2021-08-25 12:01:13	anonymous		No	Paraiso	Las flores	Mujer	21	No	Pocas veces al año	Pocas veces al año	Pocas veces al año	Semanalmente	Semanalmente		Poco	Escazos y difíciles de encontrar	En cada temporada	2	para comer en casa;para venta;	Porque hay en abundancia	Sí	Quincenalmente	Pocas veces al año	Pocas veces al año	Semanalmente	Quincenalmente		Moderadamente	lo aprovechamos mas y aumentaron los ingresos familiares	Abundantes y faciles de encontrar	mas abundante que ANTES de Marzo 2020	Se incrementaron las ventas	Mas tiempo que antes	Siempre	Sana distancia;Cubrebocas;Gel;	No	0	No	Ninguno, al contrario mi familia y yo empezamos a sembrar y estamos fundando un parque ecológico
301	2021-08-25 16:07:17	2021-08-25 16:13:36	anonymous		Si	Nacajuca	Tabasco	Hombre	21	Sí	Quincenalmente	Pocas veces al año	Pocas veces al año	Mensualmente	Mensualmente		Moderadamente	Escazos y difíciles de encontrar	marzo, julio, agosto, septiembre	2	para comer en casa;	Solo es para consumo familiar	Sí	Mensualmente	Pocas veces al año	Pocas veces al año	Mensualmente	Mensualmente		Moderadamente	lo aprovechamos igual y no nos afectó	Abundantes y faciles de encontrar	Igual	Se mantuvieron igual	Menos tiempo	A veces	Sana distancia;Cubrebocas;	No	2	No
302	2021-08-25 19:02:54	2021-08-25 19:13:06	anonymous		Si	Reforma		Mujer		No		Pocas veces al año			Pocas veces al año		Moderadamente	Abundantes y faciles de encontrar			para comer en casa;	Solo es para consumo familiar	Sí		Pocas veces al año			Pocas veces al año		Moderadamente	lo aprovechamos menos y si nos afectó	Escazos y difíciles de encontrar	menos abundante que ANTES de Marzo 2020	No vendo	No vendo	A veces	Sana distancia;Cubrebocas;Gel;	No		No
303	2021-08-25 19:24:09	2021-08-25 19:29:41	anonymous		No	Jalpa de Méndez	Pob. Soyataco	Mujer	20	No	Semanalmente	Semanalmente	Quincenalmente	Semanalmente	Semanalmente	Semanalmente	Mucho	Abundantes y faciles de encontrar	Junio	15	para comer en casa;	Solo es para consumo familiar	No	Semanalmente	Semanalmente	Semanalmente	Semanalmente	Semanalmente	Semanalmente	Mucho	lo aprovechamos menos y si nos afectó	Moderadamente abundantes	menos abundante que ANTES de Marzo 2020	No vendo	No vendo	Siempre	Gel;Cubrebocas;Sana distancia;	Si	11	No	Por el aislamiento, los cultivos se descuidaron
304	2021-08-25 19:26:26	2021-08-25 19:29:52	anonymous		Si	Jalpa de Méndez	La Guadalupe	Hombre	19	Sí	Mensualmente	Semanalmente	Mensualmente	Semanalmente	Semanalmente		Mucho	Abundantes y faciles de encontrar	Verano	Los 5	para comer en casa;	Es el principal sostén económico	Sí	Mensualmente	Semanalmente	Mensualmente	Semanalmente	Semanalmente		Mucho	lo aprovechamos menos y si nos afectó	Escazos y difíciles de encontrar	Igual	Disminuyeron las ventas	Mas tiempo que antes	Siempre	Gel;Cubrebocas;Sana distancia;	Si	1	No
305	2021-08-26 00:45:44	2021-08-26 00:50:02	anonymous		Si	Tacotalpa	Ej.zunu y patastal	Hombre	20	No		Semanalmente					Mucho	Abundantes y faciles de encontrar	Todo el año	4 para ser exacto	para comer en casa;	Es el principal sostén económico	Sí		Semanalmente			Semanalmente		Moderadamente	lo aprovechamos menos y si nos afectó	Moderadamente abundantes	menos abundante que ANTES de Marzo 2020	Disminuyeron las ventas	Mas tiempo que antes	Siempre	Sana distancia;Cubrebocas;Gel;	Si	Ninguno	No
306	2021-08-26 09:33:04	2021-08-26 09:39:32	anonymous		Si	Centro	Pablo L Sidar	Hombre	20	Sí	Mensualmente	Mensualmente	Pocas veces al año	Mensualmente	Mensualmente	Mensualmente	Moderadamente	Moderadamente abundantes	Cualquier mes	5	para comer en casa;	Solo es para consumo familiar	Sí	Mensualmente	Mensualmente	Pocas veces al año	Mensualmente	Mensualmente	Mensualmente	Moderadamente	lo aprovechamos igual y no nos afectó	Moderadamente abundantes	Igual	No vendo	Mas tiempo que antes	Siempre	Sana distancia;Cubrebocas;Gel;	No	1	No
307	2021-08-26 09:39:29	2021-08-26 09:44:55	anonymous		Si	Cunduacan	Huapacal 1ra	Mujer	21	Sí	Mensualmente	Mensualmente	Pocas veces al año	Quincenalmente	Mensualmente		Mucho	Abundantes y faciles de encontrar	Abril y noviembre	5	para comer en casa;	Solo es parte de los ingresos familiares	Sí	Pocas veces al año	Pocas veces al año	Pocas veces al año	Mensualmente	Mensualmente		Poco	lo aprovechamos menos y si nos afectó	Escazos y difíciles de encontrar	Igual	Disminuyeron las ventas	Mas tiempo que antes	Siempre	Sana distancia;Cubrebocas;Gel;	No	0	No
308	2021-08-26 09:54:21	2021-08-26 09:59:37	anonymous		Si	Centro	Ran, Platano y Cacao 1ra secc	Mujer	40	Sí	Semanalmente	Pocas veces al año	Pocas veces al año	Quincenalmente	Mensualmente		Moderadamente	Abundantes y faciles de encontrar	Mayo	Todos	para comer en casa;Otro uso familiar;	Solo es para consumo familiar	Sí	Semanalmente	Pocas veces al año		Mensualmente	Mensualmente		Mucho	lo aprovechamos igual y no nos afectó	Moderadamente abundantes	Igual	Se mantuvieron igual	Mas tiempo que antes	Siempre	Cubrebocas;Sana distancia;Gel;	Si	0	No
309	2021-08-26 10:13:29	2021-08-26 10:23:05	anonymous		Si	Cárdenas	Villa Benito Juárez		18	Sí	Pocas veces al año	Mensualmente	Pocas veces al año	Pocas veces al año	Semanalmente	Pocas veces al año	Moderadamente	Moderadamente abundantes	en mi casa es entre marzo y agosto, que es cuando se cosechan los arboles frutales en mi casa	todos los años	para comer en casa;	Solo es para consumo familiar	Sí	Pocas veces al año	Mensualmente	Pocas veces al año	Pocas veces al año	Semanalmente	Pocas veces al año	Moderadamente	lo aprovechamos igual y no nos afectó	Moderadamente abundantes	Igual	No vendo	Mas tiempo que antes	Siempre	Cubrebocas;Gel;Sana distancia;	No	que yo sepa ninguno	No	ninguno
310	2021-08-26 12:40:08	2021-08-26 12:46:57	anonymous		Si	paraiso	nicolas bravo	Hombre	22	Sí	Mensualmente	Quincenalmente		Semanalmente	Pocas veces al año	Mensualmente	Moderadamente	Abundantes y faciles de encontrar	abril-mayo	todo el tiempo se le ha ido aprovechando	para comer en casa;	Solo es para consumo familiar	Sí	Quincenalmente	Quincenalmente	Quincenalmente	Semanalmente	Mensualmente	Mensualmente	Moderadamente	lo aprovechamos igual y no nos afectó	Moderadamente abundantes	menos abundante que ANTES de Marzo 2020	No vendo	No vendo	Siempre	Cubrebocas;	No	solo 2 integrantes	No	el desarrollo de las plantas y baja produccion
311	2021-08-26 14:30:32	2021-08-26 14:36:06	anonymous		Si	centro	tabasco	Hombre	20	Sí	Mensualmente	Semanalmente	Semanalmente	Semanalmente	Semanalmente		Moderadamente	Moderadamente abundantes		mucho	para comer en casa;para venta;	para un extra	Sí	Mensualmente	Semanalmente	Semanalmente	Semanalmente	Semanalmente		Mucho	lo aprovechamos menos y si nos afectó	Moderadamente abundantes	mas abundante que ANTES de Marzo 2020	No vendo	Mas tiempo que antes	Siempre	Sana distancia;Cubrebocas;Gel;	No		No
312	2021-08-26 15:03:56	2021-08-26 15:04:58	anonymous		No			Hombre	28	No	Pocas veces al año	Pocas veces al año	Pocas veces al año	Pocas veces al año	Pocas veces al año		Poco	Moderadamente abundantes
313	2021-08-26 14:57:41	2021-08-26 15:07:05	anonymous		No	Juarez,chiapas	el triunfos 1 seccion	Hombre	19	No	Mensualmente	Quincenalmente	Mensualmente	Pocas veces al año	Quincenalmente	Mensualmente	Mucho	Abundantes y faciles de encontrar	julio y septiembre	10	para comer en casa;	Solo es para consumo familiar	Sí	Mensualmente	Quincenalmente	Mensualmente	Mensualmente	Quincenalmente	Mensualmente	Moderadamente	lo aprovechamos igual y no nos afectó	Moderadamente abundantes	Igual	Se mantuvieron igual	Mas tiempo que antes	Siempre	Cubrebocas;Gel;Sana distancia;	No	5	Si	tuvo igual .como estamos alejado de la ciudas casi no afecto primero
314	2021-08-26 15:41:42	2021-08-26 15:44:15	anonymous		Si	Centro	Tamulté de las barrancas	Hombre	20	No	Semanalmente			Semanalmente			Poco	Moderadamente abundantes	Todos	Todos	para comer en casa;	Solo es para consumo familiar	No				Semanalmente	Semanalmente		Mucho	lo aprovechamos igual y no nos afectó	Abundantes y faciles de encontrar	Igual	No vendo	No vendo	Siempre	Cubrebocas;	No	Todos	No
315	2021-08-26 16:07:40	2021-08-26 16:11:28	anonymous		Si	macuspana	macuspana	Mujer	20	No	Pocas veces al año	Mensualmente	Pocas veces al año	Mensualmente	Mensualmente		Poco	Moderadamente abundantes	depende de lo que quieres plantar, entre enero a mayo y de septiembre a noviembre	recientemente	para comer en casa;	Solo es para consumo familiar	Sí	Pocas veces al año	Pocas veces al año	Pocas veces al año	Mensualmente	Mensualmente		Moderadamente	lo aprovechamos igual y no nos afectó	Moderadamente abundantes	Igual	Se incrementaron las ventas	Mas tiempo que antes	Siempre	Sana distancia;Cubrebocas;Gel;	Si	ninguno	Si
316	2021-08-26 19:45:04	2021-08-26 19:50:15	anonymous		Si	cunduacan	cumuapa	Hombre	20	Sí	Semanalmente	Quincenalmente	Mensualmente	Semanalmente	Semanalmente	Semanalmente	Mucho	Abundantes y faciles de encontrar	mayo	5	para comer en casa;	Solo es parte de los ingresos familiares	Sí		Quincenalmente	Mensualmente	Semanalmente	Semanalmente	Semanalmente	Poco	lo aprovechamos igual y no nos afectó	Abundantes y faciles de encontrar	Igual	No vendo	Mas tiempo que antes	Siempre	Cubrebocas;Sana distancia;Gel;	No	1	No
317	2021-08-26 20:08:14	2021-08-26 20:10:48	anonymous		No	centro	Villahermosa	Hombre	20	No	Pocas veces al año	Pocas veces al año	Pocas veces al año	Pocas veces al año	Mensualmente	Pocas veces al año	Poco	Abundantes y faciles de encontrar	nose	nosé	para comer en casa;	Solo es para consumo familiar	No	Pocas veces al año	Pocas veces al año	Pocas veces al año	Pocas veces al año	Pocas veces al año	Pocas veces al año	Poco	lo aprovechamos menos y si nos afectó	Escazos y difíciles de encontrar	Igual	No vendo	No vendo	A veces	Sana distancia;Cubrebocas;Gel;	No	ninguno	No	a
318	2021-08-26 20:45:04	2021-08-26 20:49:25	anonymous		No	Centro	Villahermosa	Hombre	22	No	Pocas veces al año	Quincenalmente	Pocas veces al año	Quincenalmente	Quincenalmente	Semanalmente	Moderadamente	Abundantes y faciles de encontrar	Años	Ocasionalmente	para comer en casa;	Solo es para consumo familiar	Sí	Semanalmente	Semanalmente	Quincenalmente	Semanalmente	Semanalmente	Semanalmente	Mucho	lo aprovechamos igual y no nos afectó	Abundantes y faciles de encontrar	Igual	Se mantuvieron igual	Mas tiempo que antes	Siempre	Cubrebocas;Gel;Sana distancia;	Si	3 contando yo	No	Ninguno
319	2021-08-26 21:03:23	2021-08-26 21:06:27	anonymous		Si	Cunduacan	Cunduacan	Hombre	60	Sí	Semanalmente	Semanalmente	Pocas veces al año	Semanalmente	Pocas veces al año	Semanalmente	Mucho	Abundantes y faciles de encontrar	Los 12 meses del año	5	para comer en casa;Otro uso familiar;	Es el principal sostén económico	Sí	Pocas veces al año	Semanalmente	Semanalmente	Semanalmente	Semanalmente	Semanalmente	Poco	lo aprovechamos menos y si nos afectó	Escazos y difíciles de encontrar	mas abundante que ANTES de Marzo 2020	Disminuyeron las ventas	Mas tiempo que antes	Siempre	Cubrebocas;Gel;Sana distancia;	Si	5	No	Nada
320	2021-08-26 22:27:13	2021-08-26 22:33:20	anonymous		Si	Macuspana	Aquiles serdan	Hombre	18	Sí		Mensualmente		Pocas veces al año	Pocas veces al año		Moderadamente	Abundantes y faciles de encontrar	Abril, Mayo	No recuerdo	para comer en casa;Otro uso familiar;	Solo es para consumo familiar	Sí		Mensualmente		Pocas veces al año	Pocas veces al año		Moderadamente	lo aprovechamos igual y no nos afectó	Moderadamente abundantes	Igual	No vendo	Menos tiempo	Siempre	Cubrebocas;Gel;	No	Ninguno	No
321	2021-08-26 22:30:45	2021-08-26 22:41:05	anonymous		No	jalpa de mendez	iquinuapa	Hombre	19	No	Pocas veces al año	Mensualmente	Pocas veces al año	Pocas veces al año	Mensualmente	Mensualmente	Moderadamente	Moderadamente abundantes	diciembre	5	para comer en casa;	Solo es para consumo familiar	Sí	Pocas veces al año	Mensualmente	Pocas veces al año	Pocas veces al año	Mensualmente	Mensualmente	Moderadamente	lo aprovechamos menos y si nos afectó	Moderadamente abundantes	menos abundante que ANTES de Marzo 2020	Disminuyeron las ventas	Mas tiempo que antes	A veces	Cubrebocas;Gel;	No	0	No
322	2021-08-27 08:16:10	2021-08-27 08:21:07	anonymous		Si	Jonuta	Federico Álvarez	Mujer	19	Sí					Mensualmente		Moderadamente	Abundantes y faciles de encontrar	Mayo, junio y agosto	3 años	para comer en casa;Otro uso familiar;	Solo es para consumo familiar	No					Pocas veces al año		Poco	lo aprovechamos menos y si nos afectó	Escazos y difíciles de encontrar	menos abundante que ANTES de Marzo 2020	No vendo	Mas tiempo que antes	Siempre	Cubrebocas;Gel;	No	1	No
323	2021-08-27 08:28:40	2021-08-27 08:33:53	anonymous		Si	Jalpa de Méndez	Amatitan	Hombre	20	Sí	Mensualmente	Pocas veces al año		Mensualmente	Mensualmente		Mucho	Abundantes y faciles de encontrar	Junio	6	para comer en casa;	Solo es para consumo familiar	Sí	Pocas veces al año	Pocas veces al año		Pocas veces al año	Pocas veces al año		Moderadamente	lo aprovechamos menos y si nos afectó	Moderadamente abundantes	menos abundante que ANTES de Marzo 2020	Disminuyeron las ventas	Mas tiempo que antes	Siempre	Sana distancia;Cubrebocas;Gel;	No	3	Si
324	2021-08-27 08:43:56	2021-08-27 08:51:53	anonymous		Si	Tenosique	Ignacio Allende	Mujer	20	Sí	Mensualmente	Semanalmente			Semanalmente		Mucho	Moderadamente abundantes	Junio, julio agosto	Mas de 10 años	para comer en casa;para venta;	Es el principal sostén económico	No	Semanalmente	Semanalmente			Mensualmente		Poco	lo aprovechamos menos y si nos afectó	Abundantes y faciles de encontrar	menos abundante que ANTES de Marzo 2020	Disminuyeron las ventas	Mas tiempo que antes	Siempre	Sana distancia;Cubrebocas;Gel;	Si	2	No	Antes vendías tus productos mas fáciles ahora no
325	2021-08-27 09:36:42	2021-08-27 09:40:51	anonymous		Si	Tenosique	Leona vicario	Hombre	55	Sí	Pocas veces al año	Mensualmente	Pocas veces al año	Semanalmente	Mensualmente	Pocas veces al año	Moderadamente	Abundantes y faciles de encontrar	Todos los meses	Si	para comer en casa;para venta;Otro uso familiar;	Solo es para consumo familiar	Sí	Pocas veces al año	Mensualmente	Pocas veces al año	Mensualmente	Mensualmente	Pocas veces al año	Moderadamente	lo aprovechamos menos y si nos afectó	Moderadamente abundantes	menos abundante que ANTES de Marzo 2020	Disminuyeron las ventas	Mas tiempo que antes	Siempre	Cubrebocas;Sana distancia;Gel;	No	0	No	Si
326	2021-08-27 09:44:18	2021-08-27 09:50:36	anonymous		Si	Huimanguillo	Mastelero	Mujer	19	Sí	Pocas veces al año	Semanalmente	Mensualmente	Semanalmente	Pocas veces al año		Poco	Abundantes y faciles de encontrar	en Junio	casi no	para comer en casa;para venta;	Es el principal sostén económico	Sí	Mensualmente	Semanalmente	Mensualmente	Quincenalmente	Mensualmente		Mucho	lo aprovechamos menos y si nos afectó	Escazos y difíciles de encontrar	mas abundante que ANTES de Marzo 2020	Disminuyeron las ventas	Menos tiempo	Siempre	Cubrebocas;Gel;	Si	10	No
327	2021-08-27 09:55:03	2021-08-27 09:58:36	anonymous		Si	Huimanguillo	Tabasco	Mujer	22	No	Mensualmente	Mensualmente					Poco	Abundantes y faciles de encontrar			para comer en casa;	Solo es para consumo familiar	Sí		Quincenalmente					Moderadamente	lo aprovechamos mas y aumentaron los ingresos familiares	Escazos y difíciles de encontrar	mas abundante que ANTES de Marzo 2020	Se incrementaron las ventas	No vendo	Siempre	Sana distancia;Cubrebocas;Gel;	No		No
328	2021-08-27 10:01:40	2021-08-27 10:07:45	anonymous		Si	Tenosique	Pueblo Unido	Hombre	23	Sí	Pocas veces al año	Pocas veces al año	Pocas veces al año	Semanalmente	Semanalmente	Pocas veces al año	Mucho	Abundantes y faciles de encontrar	Marzo	3 años	para comer en casa;Otro uso familiar;	Solo es para consumo familiar	Sí	Quincenalmente	Pocas veces al año	Pocas veces al año	Quincenalmente	Quincenalmente	Pocas veces al año	Moderadamente	lo aprovechamos menos y si nos afectó	Moderadamente abundantes	menos abundante que ANTES de Marzo 2020	Disminuyeron las ventas	Mas tiempo que antes	Siempre	Sana distancia;Cubrebocas;Gel;	No	6	No	Subieron los precios de los productos naturales y no solo de los naturales también los que están hechos a base de frutos etc.
329	2021-08-27 10:06:11	2021-08-27 10:10:08	anonymous		Si	Emiliano Zapata,Tabasco	Tabasco	Mujer	20	Sí	Semanalmente	Pocas veces al año	Pocas veces al año	Semanalmente	Semanalmente		Mucho	Moderadamente abundantes	Julio	3	para comer en casa;	Solo es parte de los ingresos familiares	Sí	Semanalmente	Pocas veces al año	Pocas veces al año	Quincenalmente			Moderadamente	lo aprovechamos mas y aumentaron los ingresos familiares	Moderadamente abundantes	Igual	Se mantuvieron igual	Mas tiempo que antes	Siempre	Sana distancia;Cubrebocas;Gel;	No	0	No
330	2021-08-27 11:13:32	2021-08-27 11:25:28	anonymous		Si	Centro	Corregidora 1ra secc	Hombre	45	Sí	Mensualmente	Semanalmente	Pocas veces al año	Quincenalmente	Quincenalmente		Moderadamente	Abundantes y faciles de encontrar	Todo el año	Cada año aprovechan todas las cosechas	para comer en casa;Otro uso familiar;	Solo es para consumo familiar	Sí	Pocas veces al año	Mensualmente	Pocas veces al año	Mensualmente	Mensualmente		Poco	lo aprovechamos igual y no nos afectó	Abundantes y faciles de encontrar	Igual	No vendo	Mas tiempo que antes	Siempre	Cubrebocas;Gel;Sana distancia;	No	2	No	El quedarse más tiempo en casa significa usar más de todo, y eso incluye comer hasta 3 veces al día, mucha gente del campo se mantuvo mal económicamente y por tal motivo se hizo uso excesivo de los recursos naturales y así cubrir gastos durante la pandemia, llegando al uso irracional de nuestra flora y fauna.
331	2021-08-27 11:27:59	2021-08-27 11:34:14	anonymous		Si	R/A Río Chico 2da sección	Jonuta	Hombre	25	Sí	Pocas veces al año	Mensualmente	Semanalmente	Semanalmente	Semanalmente	Semanalmente	Mucho	Abundantes y faciles de encontrar	Marzo Julio	5	para comer en casa;	Es el principal sostén económico	Sí	Pocas veces al año	Semanalmente	Semanalmente	Semanalmente	Semanalmente	Semanalmente	Mucho	lo aprovechamos igual y no nos afectó	Escazos y difíciles de encontrar	Igual	Disminuyeron las ventas	Menos tiempo	Siempre	Sana distancia;Cubrebocas;Gel;	No	0	No
332	2021-08-27 11:35:36	2021-08-27 11:44:54	anonymous		Si	Nacajuca	Mazateupa	Mujer	20	No	Pocas veces al año	Mensualmente	Pocas veces al año	Pocas veces al año	Mensualmente	Pocas veces al año	Moderadamente	Abundantes y faciles de encontrar	3 meses	3	para comer en casa;	Solo es para consumo familiar	Sí	Pocas veces al año	Mensualmente	Pocas veces al año	Pocas veces al año	Mensualmente	Mensualmente	Mucho	lo aprovechamos menos y si nos afectó	Escazos y difíciles de encontrar	menos abundante que ANTES de Marzo 2020	No vendo	Mas tiempo que antes	Siempre	Cubrebocas;Gel;	No	0	No	Los productos el dobre de caro al igual que los medicamentos y el conocimiento para la escuela en línea no es de aprovechamiento
333	2021-08-27 11:53:36	2021-08-27 11:57:04	anonymous		No	Tenosique	Tenosique	Mujer	22	No	Pocas veces al año	Pocas veces al año	Pocas veces al año	Pocas veces al año	Pocas veces al año	Pocas veces al año	Poco	Moderadamente abundantes	No se	Ninguno	para comer en casa;	Solo es para consumo familiar	No	Pocas veces al año	Pocas veces al año	Pocas veces al año	Pocas veces al año	Pocas veces al año		Poco	lo aprovechamos mas y aumentaron los ingresos familiares	Escazos y difíciles de encontrar	menos abundante que ANTES de Marzo 2020	No vendo	No vendo	Siempre	Sana distancia;Cubrebocas;Gel;	No	1	No
334	2021-08-27 12:00:48	2021-08-27 12:04:07	anonymous		Si	Huimanguillo tabasco	Palo mulato	Hombre	19	Sí	Mensualmente						Mucho	Abundantes y faciles de encontrar	Mayo	Constantemente	para comer en casa;para venta;	Solo es parte de los ingresos familiares	No	Pocas veces al año				Pocas veces al año		Moderadamente	lo aprovechamos menos y si nos afectó	Escazos y difíciles de encontrar	menos abundante que ANTES de Marzo 2020	Se incrementaron las ventas	Mas tiempo que antes	Siempre	Sana distancia;Cubrebocas;Gel;	Si	4	No	Que esta pandemia nos afectó en todo
335	2021-08-27 12:01:20	2021-08-27 12:05:40	anonymous		Si	Macuspana	Morelos	Hombre	50	Sí	Semanalmente	Mensualmente	Pocas veces al año	Semanalmente	Semanalmente	Semanalmente	Mucho	Abundantes y faciles de encontrar	Abril- Agosto - septiembre	Hace 5 años	para comer en casa;	Solo es para consumo familiar	Sí	Semanalmente	Mensualmente	Pocas veces al año	Semanalmente	Semanalmente		Mucho	lo aprovechamos igual y no nos afectó	Abundantes y faciles de encontrar	Igual	No vendo	Mas tiempo que antes	Siempre	Sana distancia;Cubrebocas;Gel;	No	4	No
336	2021-08-27 12:18:24	2021-08-27 12:22:50	anonymous		Si	Reforma	Chiapas	Hombre	20	Sí	Pocas veces al año	Pocas veces al año	Pocas veces al año	Pocas veces al año	Quincenalmente		Moderadamente	Abundantes y faciles de encontrar	Marzo o abril	3	para comer en casa;	Solo es para consumo familiar	No	Pocas veces al año	Pocas veces al año	Pocas veces al año	Pocas veces al año	Pocas veces al año		Mucho	lo aprovechamos igual y no nos afectó	Moderadamente abundantes	menos abundante que ANTES de Marzo 2020	Disminuyeron las ventas	Mas tiempo que antes	Siempre	Sana distancia;Cubrebocas;Gel;	Si	3	No
337	2021-08-27 12:18:33	2021-08-27 12:23:20	anonymous		No	Centro	Tabasco	Hombre	21	No	Semanalmente				Semanalmente		Moderadamente	Abundantes y faciles de encontrar	En la buena alimentación saludable	Los 5 años	para comer en casa;	Solo es para consumo familiar	Sí					Semanalmente		Moderadamente	lo aprovechamos igual y no nos afectó	Moderadamente abundantes	Igual	Disminuyeron las ventas	Menos tiempo	Siempre	Cubrebocas;Gel;Sana distancia;	No	1	No	Los recursos naturales (alimentación) siempre se ha mantenido de manera moderada en nuestro consumo, antes y después de la pandemia, para contribuir a una buena alimentación saludable
338	2021-08-27 12:27:38	2021-08-27 12:33:06	anonymous		Si	balancan	balancan	Hombre	59	Sí	Pocas veces al año	Pocas veces al año	Pocas veces al año	Quincenalmente	Semanalmente		Mucho	Abundantes y faciles de encontrar	agosto-mayo aprox	4	para comer en casa;Otro uso familiar;	Solo es parte de los ingresos familiares	Sí	Pocas veces al año	Pocas veces al año	Pocas veces al año	Mensualmente	Mensualmente		Moderadamente	lo aprovechamos igual y no nos afectó	Moderadamente abundantes	menos abundante que ANTES de Marzo 2020	Se mantuvieron igual	Mas tiempo que antes	Siempre	Sana distancia;Cubrebocas;Gel;	No	2 personas	Si
339	2021-08-27 12:36:52	2021-08-27 12:41:43	anonymous		Si	Cárdenas	Tabasco	Hombre	45	Sí	Mensualmente	Semanalmente	Pocas veces al año	Semanalmente	Semanalmente	Mensualmente	Mucho		Marzo agosto	3	para comer en casa;para venta;	Solo es para consumo familiar	Sí	Semanalmente	Semanalmente	Pocas veces al año	Quincenalmente			Mucho	lo aprovechamos igual y no nos afectó	Moderadamente abundantes	Igual	Se incrementaron las ventas	Mas tiempo que antes	Siempre	Sana distancia;Cubrebocas;Gel;	Si	Ninguno	No
340	2021-08-27 12:35:05	2021-08-27 12:44:22	anonymous		No	Cunduacan		Mujer	18	No
341	2021-08-27 12:49:09	2021-08-27 12:53:52	anonymous		No	Paraíso	Paraíso	Mujer	19	No	Semanalmente	Pocas veces al año	Pocas veces al año	Pocas veces al año	Semanalmente	Pocas veces al año	Moderadamente	Moderadamente abundantes	Diciembre	4	para comer en casa;	Solo es para consumo familiar	No	Pocas veces al año	Pocas veces al año	Pocas veces al año	Pocas veces al año	Semanalmente	Mensualmente	Poco	lo aprovechamos igual y no nos afectó	Moderadamente abundantes	Igual	No vendo	Menos tiempo	Siempre	Cubrebocas;Gel;Sana distancia;	No	0	No
342	2021-08-27 12:56:30	2021-08-27 13:04:42	anonymous		No	Reforma	Boca limon	Mujer	21	No	Mensualmente	Mensualmente	Pocas veces al año	Pocas veces al año	Mensualmente	Mensualmente	Moderadamente	Escazos y difíciles de encontrar	3	2	para comer en casa;	Solo es parte de los ingresos familiares	No	Mensualmente	Pocas veces al año	Pocas veces al año	Mensualmente	Mensualmente	Mensualmente	Poco	lo aprovechamos mas y aumentaron los ingresos familiares	Escazos y difíciles de encontrar	Igual	Se mantuvieron igual	Mas tiempo que antes	Siempre	Cubrebocas;Gel;Sana distancia;	No	Ninguno	No	Se perdieron varias cosechas debido a la pandemia por que no se podría salir a limpiar las cosechas
343	2021-08-27 13:12:55	2021-08-27 13:14:38	anonymous		No			Mujer		No	Pocas veces al año						Moderadamente	Moderadamente abundantes	Abril y Mayo	4	para comer en casa;		No	Pocas veces al año						Poco	lo aprovechamos menos y si nos afectó	Escazos y difíciles de encontrar	menos abundante que ANTES de Marzo 2020	No vendo	No vendo	Nunca	Gel;Sana distancia;Cubrebocas;	No	4	No
344	2021-08-27 13:13:31	2021-08-27 13:17:00	anonymous		No	Nacajuca	Ej, Lomitas	Hombre	19	No	Pocas veces al año	Pocas veces al año	Pocas veces al año	Pocas veces al año	Mensualmente		Poco	Escazos y difíciles de encontrar	2	2	para comer en casa;	Es el principal sostén económico	No	Pocas veces al año	Pocas veces al año	Pocas veces al año	Pocas veces al año	Mensualmente		Poco	lo aprovechamos menos y si nos afectó	Escazos y difíciles de encontrar	Igual	Disminuyeron las ventas	Mas tiempo que antes	Siempre	Sana distancia;Cubrebocas;Gel;	Si	2	No	Ninguna.
345	2021-08-27 13:21:29	2021-08-27 13:27:57	anonymous		No	Centro	Villahermosa Tabasco	Mujer	20	No	Pocas veces al año				Pocas veces al año		Mucho	Moderadamente abundantes	Febrero	Aveces, en temporadas	para comer en casa;	Solo es para consumo familiar	Sí	Pocas veces al año				Pocas veces al año		Mucho	lo aprovechamos menos y si nos afectó	Moderadamente abundantes	Igual	Se incrementaron las ventas	Mas tiempo que antes	Siempre	Sana distancia;Cubrebocas;Gel;	No	4	No	Algunas frutas y verduras aumentaron su precio, por lo que de igual forma cosechar era lo mas viable, al igual que aprovechar las temporadas
346	2021-08-27 13:26:59	2021-08-27 13:34:05	anonymous		Si	Cunduacan	Ej.tular	Mujer	21	No	Pocas veces al año	Mensualmente	Pocas veces al año	Pocas veces al año	Mensualmente		Moderadamente	Abundantes y faciles de encontrar	Pocos meses al año	5 años	para comer en casa;	Solo es para consumo familiar	Sí	Pocas veces al año	Quincenalmente	Pocas veces al año	Mensualmente	Mensualmente		Mucho	lo aprovechamos igual y no nos afectó	Moderadamente abundantes	menos abundante que ANTES de Marzo 2020	No vendo	No vendo	A veces	Cubrebocas;Gel;	No	3	No	Creo que se mejoro porque si antes no había tiempo para ir al campo y sembrar ahora sí se hizo y más porque es también un sustento para la familia en este tiempo que muchos se quedaron sin empleo en cuanto a la cosecha de maíz,frijol yuca ahora las personas que consumen las tortugas acá donde vivo casi no se consume ese tipo de animales se realizan más siembras par el sustento
347	2021-08-27 13:48:47	2021-08-27 13:51:16	anonymous		Si	Centro	RA. La palma	Hombre	67	Sí	Pocas veces al año	Mensualmente		Pocas veces al año	Pocas veces al año		Poco	Moderadamente abundantes	Mayo	Más de 80	para comer en casa;para venta;	Solo es parte de los ingresos familiares	No		Mensualmente					Moderadamente	lo aprovechamos mas y aumentaron los ingresos familiares	Escazos y difíciles de encontrar	menos abundante que ANTES de Marzo 2020	Disminuyeron las ventas	Mas tiempo que antes	Siempre	Cubrebocas;Sana distancia;Gel;	No	0	No
348	2021-08-27 13:46:29	2021-08-27 13:51:50	anonymous		Si	CENTRO	CENTRO	Hombre	57	Sí	Semanalmente	Semanalmente		Semanalmente	Semanalmente		Mucho	Abundantes y faciles de encontrar	MAYO	TODOS LOS AÑOS	para comer en casa;para venta;	Es el principal sostén económico	Sí	Semanalmente	Semanalmente		Semanalmente	Semanalmente		Mucho	lo aprovechamos menos y si nos afectó	Escazos y difíciles de encontrar	menos abundante que ANTES de Marzo 2020	Disminuyeron las ventas	Menos tiempo	Siempre	Sana distancia;Cubrebocas;Gel;	No	3	No	QUE LA COSECHAS SE APROVECHABA ANTES PARA LA VENTA,PERO CON LA PANDEMIA ES DIFICIL SALIR A VENDERLOS,POR QUE LAS PERSONAS CASI NO SE CUIDAN COMO DEBEN DE SER.
349	2021-08-27 13:47:05	2021-08-27 13:53:06	anonymous		Si	Tenosique	Rojo Gómez	Hombre	21	Sí	Mensualmente	Mensualmente	Pocas veces al año	Mensualmente	Quincenalmente		Moderadamente	Moderadamente abundantes	Agosto	5	para comer en casa;	Solo es para consumo familiar	Sí	Mensualmente	Mensualmente	Pocas veces al año	Mensualmente	Quincenalmente		Moderadamente	lo aprovechamos menos y si nos afectó	Moderadamente abundantes	menos abundante que ANTES de Marzo 2020	No vendo	Mas tiempo que antes	Siempre	Cubrebocas;Gel;	No	Ningún	No
350	2021-08-27 13:53:04	2021-08-27 13:59:34	anonymous		Si	Cunduacán	Pechucalco 1° sección	Hombre	89	Sí	Quincenalmente	Pocas veces al año	Pocas veces al año	Pocas veces al año	Mensualmente		Moderadamente	Moderadamente abundantes	Mayo, Julio, Agosto, Octubre y Diciembre.	Todos	para venta;para comer en casa;	Solo es parte de los ingresos familiares	Sí	Pocas veces al año	Pocas veces al año	Pocas veces al año	Pocas veces al año	Mensualmente		Moderadamente	lo aprovechamos igual y no nos afectó	Moderadamente abundantes	Igual	Disminuyeron las ventas	Mas tiempo que antes	Siempre	Sana distancia;Cubrebocas;Gel;	No	Ninguno	No	Afecto en comercializar más fácil con ls personas.
351	2021-08-27 14:17:46	2021-08-27 14:25:01	anonymous		Si	Centro	Buenavista 2da sección	Mujer	19	Sí	Mensualmente	Quincenalmente		Quincenalmente	Mensualmente		Moderadamente	Abundantes y faciles de encontrar	Primavera y verano	2.5	Otro uso familiar;para comer en casa;	Solo es para consumo familiar	Sí	Mensualmente	Mensualmente		Quincenalmente	Mensualmente		Mucho	lo aprovechamos igual y no nos afectó	Moderadamente abundantes	menos abundante que ANTES de Marzo 2020	No vendo	Mas tiempo que antes	Siempre	Sana distancia;Cubrebocas;Gel;	No	Ninguno	No	La gente se queda más tiempo en casa, los recursos, la necesidad de alimentarse en cada requiere de productos que nos mantengan.
352	2021-08-27 14:16:18	2021-08-27 14:25:05	anonymous		Si	huimanguillo	Poblado Sánchez Magallanes	Mujer	49	Sí	Mensualmente	Mensualmente	Mensualmente	Mensualmente	Mensualmente		Mucho	Abundantes y faciles de encontrar	dependiendo la temporada	desde hace mas 20 años	para comer en casa;para venta;	Solo es parte de los ingresos familiares	Sí	Pocas veces al año	Pocas veces al año	Mensualmente	Mensualmente	Mensualmente		Mucho	lo aprovechamos igual y no nos afectó	Moderadamente abundantes	Igual	Disminuyeron las ventas	Mas tiempo que antes	Siempre	Sana distancia;Cubrebocas;Gel;	No	1 pero solo con sintomas de perdida del olfato y gusto	No	pues no hubo una afectación como tal
353	2021-08-27 14:32:18	2021-08-27 14:37:15	anonymous		Si	Centro	Villahermosa	Mujer	45	No	Semanalmente	Semanalmente	Pocas veces al año	Mensualmente	Semanalmente	Pocas veces al año	Moderadamente	Abundantes y faciles de encontrar	Predomina todo el año pero más en temporada de frente frío	5	para comer en casa;	Solo es para consumo familiar	Sí	Semanalmente	Semanalmente	Pocas veces al año	Mensualmente	Semanalmente	Pocas veces al año	Moderadamente	lo aprovechamos igual y no nos afectó	Abundantes y faciles de encontrar	Igual	No vendo	No vendo	Siempre	Sana distancia;Cubrebocas;Gel;	No	0	No	Sin comentarios.
354	2021-08-27 14:52:25	2021-08-27 14:58:32	anonymous		Si	Cárdenas	El Edén	Hombre	60	Sí	Pocas veces al año	Mensualmente	Pocas veces al año	Mensualmente	Semanalmente	Pocas veces al año	Moderadamente	Moderadamente abundantes	Marzo-Junio	5	para comer en casa;	Solo es para consumo familiar	Sí	Semanalmente	Mensualmente	Pocas veces al año	Pocas veces al año	Semanalmente	Pocas veces al año	Mucho	lo aprovechamos igual y no nos afectó	Moderadamente abundantes	Igual	Se mantuvieron igual	Mas tiempo que antes	Siempre	Sana distancia;Cubrebocas;	Si	0	No	Mayor demanda de recursos
355	2021-08-27 14:57:15	2021-08-27 15:08:10	anonymous		Si	Hueyapan de Ocampo	Cuatotolapan Estación	Hombre	19	Sí	Mensualmente	Semanalmente	Mensualmente	Pocas veces al año	Mensualmente	Pocas veces al año	Moderadamente	Moderadamente abundantes	septiembre para la leña y otras cosas, para la recolecta de mangos y nanches depende de los meses, a veces es mayo o otro mes en especifioo	pues todos esos años	para comer en casa;	el terreno donde vivo, es de mi bisabuelo, el planto todo los arboles de frutas y eso, entonces no lo vendemos es de uso familiar	Sí	Pocas veces al año	Semanalmente	Mensualmente	Mensualmente	Semanalmente	Pocas veces al año	Moderadamente	lo aprovechamos igual y no nos afectó	Moderadamente abundantes	Igual	No vendo	Mas tiempo que antes	Siempre	Sana distancia;Cubrebocas;	No	ninguno	No	pues a nosotros no nos afecto pues es un terreno que vigilamos entre todo y pues crece normalmente no hay ningun mal.
356	2021-08-27 15:21:53	2021-08-27 15:28:14	anonymous		Si	Villahermosa centro tabasco	Gaviotas sur	Hombre	50	Sí	Mensualmente	Mensualmente	Semanalmente	Mensualmente	Mensualmente	Mensualmente	Moderadamente	Moderadamente abundantes	6 meses	Todas las veces del año	para venta;para comer en casa;Otro uso familiar;	Solo es parte de los ingresos familiares	Sí	Pocas veces al año	Mensualmente	Semanalmente	Mensualmente	Mensualmente		Moderadamente	lo aprovechamos menos y si nos afectó	Escazos y difíciles de encontrar	mas abundante que ANTES de Marzo 2020	No vendo	Mas tiempo que antes	Siempre	Cubrebocas;Gel;Sana distancia;	Si	Ninguno	No	Ninguno
357	2021-08-27 15:20:28	2021-08-27 15:28:33	anonymous		Si	Huimanguillo	Villa flores 2da secc	Hombre	22	Sí	Mensualmente	Pocas veces al año	Pocas veces al año		Semanalmente	Pocas veces al año	Mucho	Moderadamente abundantes	En primavera, verano agosto septiembre octubre noviembre diciembre etc	Pues todos los años ah como chinga	para comer en casa;	Solo es para consumo familiar	Sí	Semanalmente						Moderadamente	lo aprovechamos menos y si nos afectó	Moderadamente abundantes	menos abundante que ANTES de Marzo 2020	Disminuyeron las ventas	Mas tiempo que antes	Siempre	Gel;Cubrebocas;Sana distancia;	Si	2	Si	Pues nos cargo la chingada a todos , afectado económicamente pues alv ya nos vamos a morir🤡
358	2021-08-27 15:52:29	2021-08-27 15:54:12	anonymous		No	Tenosique	Arena de hidalgo	Hombre		No
359	2021-08-27 16:04:00	2021-08-27 16:08:01	anonymous		Si	Macajuca	Guatacalca	Mujer	21	Sí	Semanalmente		Mensualmente	Mensualmente	Mensualmente		Mucho	Abundantes y faciles de encontrar	Abril y junio	15 años	para comer en casa;para venta;	Solo es para consumo familiar	Sí	Semanalmente		Quincenalmente	Mensualmente	Mensualmente		Poco	lo aprovechamos igual y no nos afectó	Abundantes y faciles de encontrar	Igual	Se mantuvieron igual	Mas tiempo que antes	Siempre	Sana distancia;Cubrebocas;Gel;	No	0	No
360	2021-08-27 16:10:22	2021-08-27 16:15:17	anonymous		Si	cardenas	rio seco y montaña primera sección	Hombre	33	No	Mensualmente	Semanalmente	Pocas veces al año	Semanalmente	Semanalmente	Pocas veces al año	Mucho	Abundantes y faciles de encontrar	enero a junio	muy pocas veces	para comer en casa;	Es el principal sostén económico	No	Semanalmente	Semanalmente	Pocas veces al año	Semanalmente	Semanalmente	Semanalmente	Moderadamente	lo aprovechamos mas y aumentaron los ingresos familiares	Moderadamente abundantes	menos abundante que ANTES de Marzo 2020	Se mantuvieron igual	Mas tiempo que antes	Siempre	Sana distancia;Cubrebocas;Gel;	No	ninguno	No
361	2021-08-27 16:24:55	2021-08-27 16:28:32	anonymous		Si	Centro	Villahermosa	Hombre	20	Sí	Mensualmente	Pocas veces al año	Pocas veces al año	Quincenalmente	Quincenalmente		Moderadamente	Moderadamente abundantes	Marzo, Abril y Mayo	3	para comer en casa;	Solo es para consumo familiar	Sí	Mensualmente	Pocas veces al año	Pocas veces al año	Quincenalmente	Quincenalmente		Poco	lo aprovechamos menos y si nos afectó	Moderadamente abundantes	menos abundante que ANTES de Marzo 2020	Disminuyeron las ventas	Mas tiempo que antes	Siempre	Cubrebocas;Gel;Sana distancia;	No	0	No	Aumento de los precios derivado de la pandemia .
362	2021-08-27 17:13:16	2021-08-27 17:19:58	anonymous		Si	centro	tamulte de las sabanas	Hombre	20	Sí	Mensualmente	Mensualmente	Mensualmente	Mensualmente	Quincenalmente	Quincenalmente	Moderadamente	Moderadamente abundantes		5	para comer en casa;	Solo es para consumo familiar	Sí	Mensualmente	Mensualmente	Mensualmente	Mensualmente	Quincenalmente	Quincenalmente	Moderadamente	lo aprovechamos igual y no nos afectó	Moderadamente abundantes	mas abundante que ANTES de Marzo 2020	Disminuyeron las ventas	Mas tiempo que antes	Siempre	Cubrebocas;Gel;Sana distancia;	No	3	No	nos dedicamos al campo mas por la carentena ya que en el campo esta aislado de la comunidad
363	2021-08-27 17:58:38	2021-08-27 18:02:03	anonymous		Si	Nacajuca	Lomitas	Mujer	21	Sí	Pocas veces al año	Mensualmente	Pocas veces al año	Quincenalmente	Quincenalmente	Pocas veces al año	Moderadamente	Moderadamente abundantes	Marzo	2	para comer en casa;	Solo es para consumo familiar	Sí	Pocas veces al año	Mensualmente	Pocas veces al año	Mensualmente	Mensualmente	Pocas veces al año	Moderadamente	lo aprovechamos igual y no nos afectó	Moderadamente abundantes	mas abundante que ANTES de Marzo 2020	Disminuyeron las ventas	Mas tiempo que antes	Siempre	Cubrebocas;Sana distancia;Gel;	Si	1	No
364	2021-08-27 19:17:12	2021-08-27 19:25:38	anonymous		No	Cárdenas	Cárdenas	Hombre	22	No	Pocas veces al año	Pocas veces al año	Mensualmente	Mensualmente	Mensualmente		Moderadamente	Moderadamente abundantes	Enero de 2020	3	Otro uso familiar;	Solo es parte de los ingresos familiares	No	Pocas veces al año	Pocas veces al año	Pocas veces al año	Mensualmente	Mensualmente		Moderadamente	lo aprovechamos menos y si nos afectó	Escazos y difíciles de encontrar	menos abundante que ANTES de Marzo 2020	No vendo	Mas tiempo que antes	Siempre	Cubrebocas;Sana distancia;Gel;	No	3	No	Las cosecha de recursos, como alimentos; maíz, yuca, etc se disminuyó debido a la pandemia. Los alimentos y plantas cosechadas eran de uso familiar, no era para venta.
365	2021-08-27 20:09:36	2021-08-27 20:13:13	anonymous		Si	Nacajuca	Saloya	Mujer	Mama	Sí	Mensualmente	Pocas veces al año	Pocas veces al año	Semanalmente	Semanalmente	Mensualmente	Moderadamente	Moderadamente abundantes												Moderadamente	lo aprovechamos igual y no nos afectó	Moderadamente abundantes	menos abundante que ANTES de Marzo 2020	Disminuyeron las ventas	Mas tiempo que antes	Siempre	Sana distancia;Cubrebocas;Gel;	Si	4	No	Ninguno
366	2021-08-27 20:26:15	2021-08-27 20:30:28	anonymous		Si	Huimanguillo	Tecominoacan	Hombre	19	Sí	Semanalmente	Pocas veces al año	Pocas veces al año	Semanalmente	Semanalmente	Semanalmente	Moderadamente	Abundantes y faciles de encontrar	el primer semestre	3	para comer en casa;Otro uso familiar;	Solo es para consumo familiar	Sí	Semanalmente	Pocas veces al año	Pocas veces al año	Mensualmente	Quincenalmente	Mensualmente	Mucho	lo aprovechamos igual y no nos afectó	Moderadamente abundantes	menos abundante que ANTES de Marzo 2020	No vendo	Mas tiempo que antes	Siempre	Cubrebocas;Gel;Sana distancia;	No	3	No	ninguno
367	2021-08-27 20:33:00	2021-08-27 20:37:54	anonymous		Si	centro	Villahermosa	Mujer			Semanalmente	Semanalmente		Semanalmente	Semanalmente		Moderadamente	Moderadamente abundantes	siempre	2	para comer en casa;	Solo es para consumo familiar	Sí	Semanalmente	Semanalmente		Semanalmente	Semanalmente		Poco	lo aprovechamos menos y si nos afectó	Moderadamente abundantes	Igual	No vendo	Mas tiempo que antes	Siempre	Cubrebocas;Gel;Sana distancia;	No	4	Si
368	2021-08-28 19:27:24	2021-08-28 19:32:16	anonymous		Si	Jalpa de Méndez	Santuario	Mujer	22	Sí	Pocas veces al año	Semanalmente	Pocas veces al año	Mensualmente	Quincenalmente		Moderadamente	Moderadamente abundantes	Marzo - Junio	No mucho	para comer en casa;	Solo es para consumo familiar	Sí	Pocas veces al año	Quincenalmente	Pocas veces al año	Mensualmente	Quincenalmente		Moderadamente	lo aprovechamos igual y no nos afectó	Escazos y difíciles de encontrar	Igual	No vendo	Mas tiempo que antes	Siempre	Cubrebocas;Gel;Sana distancia;	No	2	No
369	2021-08-28 22:25:02	2021-08-28 22:30:33	anonymous		Si	Nacajuca	Lomitas	Hombre	20	Sí					Mensualmente		Mucho	Abundantes y faciles de encontrar	Abril - Julio	3 años	para comer en casa;	Solo es para consumo familiar	No					Pocas veces al año		Poco	lo aprovechamos menos y si nos afectó	Moderadamente abundantes	Igual	No vendo	Mas tiempo que antes	Siempre	Gel;Cubrebocas;Sana distancia;	Si	3	No	Antes podía ir al campo a buscar mangos, ciruelas,etc. Con la pandemia se descuidaron un poco estas zonas y es un poco menos los recuerdos que se obtienen.
370	2021-08-28 23:11:46	2021-08-28 23:19:02	anonymous		Si	Centro	R/a. Paso Real de la victoria	Mujer	19	Sí	Pocas veces al año	Pocas veces al año			Pocas veces al año		Moderadamente	Moderadamente abundantes	Todos los meses del año	5 años	para comer en casa;	Solo es para consumo familiar	Sí		Pocas veces al año			Pocas veces al año		Moderadamente	lo aprovechamos igual y no nos afectó	Moderadamente abundantes	menos abundante que ANTES de Marzo 2020	Se incrementaron las ventas	Mas tiempo que antes	Siempre	Sana distancia;Cubrebocas;Gel;	No	3	No
371	2021-08-29 07:29:05	2021-08-29 07:34:14	anonymous		Si	Tenosique	Sueños de oro	Mujer	20	Sí	Pocas veces al año	Semanalmente	Pocas veces al año	Pocas veces al año	Quincenalmente		Poco	Abundantes y faciles de encontrar	Agosto	2 años	para comer en casa;	Solo es parte de los ingresos familiares	Sí	Pocas veces al año	Semanalmente	Pocas veces al año		Quincenalmente		Mucho	lo aprovechamos mas y aumentaron los ingresos familiares	Moderadamente abundantes	mas abundante que ANTES de Marzo 2020	Se incrementaron las ventas	Mas tiempo que antes	Siempre	Sana distancia;Cubrebocas;Gel;	No	3	No
372	2021-08-29 14:59:57	2021-08-29 15:05:54	anonymous		No	Centro	Infonavit C industrial	Hombre	19	Sí	Pocas veces al año	Mensualmente	Pocas veces al año	Quincenalmente	Mensualmente	Pocas veces al año	Moderadamente	Moderadamente abundantes	Cada 5 meses	3 a 4 veces	Otro uso familiar;	Solo es para consumo familiar	Sí	Pocas veces al año	Mensualmente	Mensualmente	Mensualmente	Quincenalmente	Pocas veces al año	Moderadamente	lo aprovechamos mas y aumentaron los ingresos familiares	Abundantes y faciles de encontrar	Igual	Se mantuvieron igual	Mas tiempo que antes	Siempre	Sana distancia;Cubrebocas;Gel;	No	Ninguno	No	Que todas las personas nos sigamos cuidando
373	2021-08-30 10:20:20	2021-08-30 10:28:07	anonymous		Si	Teapa	Villa juan aldama	Hombre	40	Sí	Semanalmente	Semanalmente		Semanalmente	Semanalmente		Moderadamente	Abundantes y faciles de encontrar	12	Los 5	para comer en casa;para venta;	Es el principal sostén económico	Sí	Quincenalmente	Semanalmente		Mensualmente	Semanalmente		Mucho	lo aprovechamos igual y no nos afectó	Moderadamente abundantes	Igual	Se incrementaron las ventas	Mas tiempo que antes	Siempre	Sana distancia;Cubrebocas;Gel;	No	2	No
374	2021-08-30 12:09:19	2021-08-30 12:34:50	anonymous		Si	centro	Tamulté de las sabanas	Mujer	20	Sí		Pocas veces al año	Pocas veces al año	Mensualmente	Semanalmente		Moderadamente	Moderadamente abundantes	agosto, septiembre	5	para comer en casa;	Solo es para consumo familiar	Sí	Pocas veces al año	Pocas veces al año	Pocas veces al año	Pocas veces al año	Semanalmente		Mucho	lo aprovechamos igual y no nos afectó	Moderadamente abundantes	Igual	No vendo	Mas tiempo que antes	Siempre	Sana distancia;Cubrebocas;Gel;	Si	ninguno	No
375	2021-08-30 12:40:07	2021-08-30 12:48:00	anonymous		Si	CENTRO	RANCHERÍA MIRAMAR	Mujer	21	Sí	Mensualmente	Pocas veces al año		Semanalmente	Semanalmente		Moderadamente	Moderadamente abundantes	DEPENDIENDO LOS MESES QUE ESTAN DISPONIBLES EN EL MOMENTO DE SU TIEMPO	3	para comer en casa;	Es el principal sostén económico	Sí	Semanalmente	Pocas veces al año		Pocas veces al año	Semanalmente		Mucho	lo aprovechamos menos y si nos afectó	Escazos y difíciles de encontrar	menos abundante que ANTES de Marzo 2020	Se incrementaron las ventas	Mas tiempo que antes	Siempre	Sana distancia;Cubrebocas;Gel;	No	0	No	YA EUE EL USO DE LAS PLANTAS MEDICIALES ANTES NO SE TOMABAN MUCHO EN CUENTA Y HOY EN DÍA SE UTILIZAN Y SO ALGOS COMPLICADOS EN BUSCARLOS.
376	2021-08-30 12:41:52	2021-08-30 12:53:20	anonymous		No	San Benito	Barrio la paz	Mujer	21	Sí	Pocas veces al año	Pocas veces al año		Mensualmente			Mucho	Abundantes y faciles de encontrar	Agosto, septiembre, octubre	Los 5 pero no frecuentemente	para comer en casa;	Solo es para consumo familiar	No		Pocas veces al año		Mensualmente			Moderadamente	lo aprovechamos menos y si nos afectó	Escazos y difíciles de encontrar	menos abundante que ANTES de Marzo 2020	No vendo	Mas tiempo que antes	Siempre	Cubrebocas;Gel;Sana distancia;	Si	2	No	Escases de trabajo, las ventas en el mercado subieron los consumos diarios subieron sus precios a efectuado en mucho
377	2021-08-30 14:06:53	2021-08-30 14:14:56	anonymous		Si	Jonuta	Ranchera Torno largo 4ta sección	Hombre	21	Sí	Mensualmente	Semanalmente	Pocas veces al año	Mensualmente	Pocas veces al año	Mensualmente	Moderadamente	Abundantes y faciles de encontrar		Abril	para comer en casa;para venta;	Solo es para consumo familiar	Sí	Pocas veces al año	Semanalmente	Pocas veces al año	Pocas veces al año	Pocas veces al año		Moderadamente	lo aprovechamos igual y no nos afectó	Moderadamente abundantes	menos abundante que ANTES de Marzo 2020	Disminuyeron las ventas	Mas tiempo que antes	Siempre	Cubrebocas;Sana distancia;Gel;	No	Ninguno	No
378	2021-08-30 16:04:35	2021-08-30 16:31:10	anonymous		Si	Macuspana	Villa Benito Juárez	Hombre	20	Sí	Pocas veces al año	Quincenalmente	Pocas veces al año	Pocas veces al año	Quincenalmente		Moderadamente	Moderadamente abundantes	Cada 3 o 4 meses	2 años	para comer en casa;	Solo es para consumo familiar	Sí	Pocas veces al año	Quincenalmente	Pocas veces al año		Quincenalmente		Moderadamente	lo aprovechamos igual y no nos afectó	Moderadamente abundantes	Igual	No vendo	Mas tiempo que antes	Siempre	Sana distancia;Cubrebocas;Gel;	No	2	No
379	2021-08-30 18:51:00	2021-08-30 18:52:43	anonymous		No	Cárdenas	Emiliano Zapata	Hombre		No	Pocas veces al año						Poco	Moderadamente abundantes	Abril	Poco	para comer en casa;	Solo es para consumo familiar	No	Pocas veces al año						Poco	lo aprovechamos igual y no nos afectó	Abundantes y faciles de encontrar	Igual	No vendo	Menos tiempo	A veces	Cubrebocas;Sana distancia;Gel;	No	1	No
380	2021-08-30 18:51:49	2021-08-30 18:56:19	anonymous		Si	NACAJUCA	RANCHERIA SAN ISIDRO 1. SECCION	Hombre	35	No		Semanalmente		Semanalmente	Semanalmente		Mucho	Abundantes y faciles de encontrar	MAYO	2 AÑOS	para comer en casa;	Es el principal sostén económico	Sí		Semanalmente		Semanalmente	Semanalmente		Mucho	lo aprovechamos igual y no nos afectó	Escazos y difíciles de encontrar	Igual	Disminuyeron las ventas	Mas tiempo que antes	Siempre	Gel;Cubrebocas;	No	1	No	PUES POR LA PANDEMIA, AFECTA MUCHO LA ESTABILIDAD ECONOMICA
381	2021-08-30 19:28:12	2021-08-30 19:35:47	anonymous		No	Centro	villa el cielo	Hombre	22	No	Pocas veces al año	Pocas veces al año	Pocas veces al año	Pocas veces al año	Pocas veces al año	Pocas veces al año	Poco	Moderadamente abundantes	enero	1	para comer en casa;	Solo es para consumo familiar	No	Pocas veces al año	Pocas veces al año	Pocas veces al año	Pocas veces al año	Pocas veces al año	Pocas veces al año	Poco	lo aprovechamos mas y aumentaron los ingresos familiares	Escazos y difíciles de encontrar	menos abundante que ANTES de Marzo 2020	No vendo	Mas tiempo que antes	Siempre	Cubrebocas;	No	0	No	nada
[truncated: 1,609 more rows]

## Sheet: Localities
Villages list to count them
Colonia Graciela
R/A GREGORIO MENDEZ
10 de mayo
11 de Febrero
aátzingan
Acachapan 1ra
Acayucan
Acrópolis
Adolfo López mateos
AGUACATE
Alcalde Mayor
Aldama 4a. Sección (El Naranjito) (767 habitantes)
Alvarado y guarda costa
Amatitan
Anacleto Canabal Primera Sección
Anacleto caníbal 3
ANDADOR DEL HALCON
apatzingan
Aquiles serdan
ARENA 2DA
Arena de hidalgo
Arrollo hondo
Arroyo
Atasta
Ayapa
Azucena 2da
balancan
[truncated: 798 more rows]
